# Supplementary material for: Abstract rule learning promotes cognitive flexibility in complex environments across species
Source: Nat Commun. 2025 Jun 25;16:5396. doi: 10.1038/s41467-025-60943-7 (PMC12198366; doi:10.1038/s41467-025-60943-7)
Supplement: Supplementary file 4 — Source Data [file 41467_2025_60943_MOESM4_ESM.xlsx]

## Sheet: Fig. 1
1c top					1c bottom			1e			1f
Strategy ratio [%] - Low-dim		Strategy ratio [%] - High-dim
Rat	Simulated	Rat	Simulated		Sequence length [trials]	Sensitivity [%]		Empirical learning criterion [trials]	Performance change point [trials]		Empirical learning criterion [trials]	Predicted learning [trials]
57.6667	42.5249	23	18.2724		6	50.4		46	48		1267	1290.71
75.6667	47.5083	37	17.608		7	64.2		62	56		1132	1222.05
60.6667	39.2027	41	13.289		8	74.2		85	33		716	806.636
69.6667	28.2392	16	22.2591		9	80.7		78	81		1546	1408.55
58.3333	35.2159	32	11.9601		10	85.6		82	60		1327	1189.99
66.3333	28.2392	57.3333	31.5615		11	89.4		129	136		1011	1016.78
59.6667	47.1761	34.6667	23.2558		12	92		47	82		346	985.203
61	42.8571	27	28.5714		13	93.7		64	67		712	940.634
68.2432	25.2492	30.4054	12.2924		14	94.8		118	62		934	1565.96
57.2881	61.794	28.4746	16.6113		15	96.3		60	68		1115	1105.4
51.1864	55.1495	17.6271	23.9203		20	98.8		43	42		310	832.467
45.1827	28.9037	23.9203	44.5183		25	99.6		1267	1104		1621	1418.45
54.2169	49.5017	32.5301	46.5116		50	100		1132	1133		1406	1048.7
64.214	46.1794	49.1639	17.2757					716	718		1346	1186.33
71.1409	22.5914	8.38926	31.8937					1546	1296		1382	1405.42
81.8815	31.8937	9.7561	5.64784					1327	1100		789	830.191
50.6667	55.814	39.3333	32.8904					1011	945		930	952.444
70.4319	38.8704	17.608	31.8937					346	315		2118	1734.62
63.9904	44.5183	12.9305	26.5781					712	1369		1126	1155.51
66.6667	35.5482	12.3333	2.99003					934	867		1203	936.372
68.3453	45.8472	16.9065	22.9236					1115	1016		1895	1786.06
57.3333	30.2326	16	14.9502					310	1263		1808	503.597
57.1906	34.2193	14.3813	37.5415					1621	1542		3193	3435.18
65.1163	31.8937	55.4817	17.2757					1406	1381		4141	2421.25
38.5455	44.5183	19.6364	7.97342					1346	1517		1536	1532.89
72.8188	40.5316	32.5503	45.1827					2	700		3799	2591.69
49.8316	30.5648	56.9024	19.2691					1382	1274		2128	1958.12
55.1495	39.8671	40.8638	20.9302					789	723		1283	-554.018
58.7248	39.5349	28.1879	22.9236					930	948		2671	2396.46
46.4407	37.2093	42.7119	22.2591					2118	2031		1437	309.432
34.2193	53.8206	37.5415	28.5714					1126	1096		1294	1673.01
60.7973	37.8738	10.6312	12.6246					1203	1076		2550	2432.72
91.8644	36.8771	16.9492	18.9369					1895	1901		1809	1528.59
73.7374	40.8638	8.08081	50.1661					1808	1700		2223	2241.24
57.8595	50.1661	16.7224	16.6113					3193	4204		507	1143.81
86.3787	26.9103	37.2093	14.2857					4141	2566		1401	1449.17
62.807	36.8771	23.5088	26.2458					1536	1112		1477	1496.56
54.3333	50.4983	32	18.9369					3799	1957		1957	1973.17
57.4751	24.5847	25.9136	27.5748					2128	1208		3149	2425.88
55	45.8472	8.66667	8.9701					1283	1260		969	1537.05
47.7966	48.1728	11.5254	18.6047					2671	1690		1465	1458.1
33.6842	41.196	24.2105	21.5947					1437	1436		1040	1267.87
72.2973	35.2159	27.3649	6.97674					1294	1281		1812	1821.6
70.6081	30.897	22.6351	33.5548					2550	2453		2581	2564.58
55.3691	35.5482	21.8121	18.6047					1809	1595		1734	1062.76
59.2466	27.5748	26.7123	26.5781					2223	2251		1955	2421.6
46.0076	58.804	33.0798	50.4983					507	1220		1268	1051.66
62.4573	30.2326	40.9556	13.6213					1401	1365		1925	1710.42
77.2575	49.5017	30.4348	20.598					1477	1394		1260	1222.1
88	24.9169	16	31.5615					1957	1956		1290	1386.98
60.4651	35.2159	0	4.65116					3149	3054		1803	1630.88
87.6667	63.4551	44.3333	28.2392					969	911		923	1092.75
81.2709	35.8804	17.0569	32.2259					1465	1634		756	450.388
98.9899	23.2558	22.8956	4.98339					1040	823		1382	1283.78
74.7508	39.5349	15.2824	26.5781					1812	1704		709	848.946
99.3355	32.8904	26.9103	10.6312					2581	2554		854	769.029
47.4227	17.9402	21.9931	11.6279					1734	1466		1744	1683.47
68.6869	38.206	23.9057	47.8405					1955	1974		1100	891.02
53.7162	34.2193	16.8919	27.2425					1268	1264		1060	940.086
57.8595	24.2525	22.408	44.186					1925	1855		642	657.51
56.5217	20.2658	39.4649	41.196					1260	1139		853	669.416
57	45.1827	35.6667	27.907					1290	993		616	932.876
57.8073	41.196	16.2791	17.608					1803	1776		675	635.109
39.7993	31.2292	47.4916	28.5714					923	797		780	1180.67
58.3333	27.5748	29.3333	18.6047					756	695		601	903.564
62	45.515	36.3333	19.2691					1382	1492		734	1119.69
96.0133	47.8405	7.30897	36.8771					709	648		1708	1734.79
91.0299	21.2625	16.2791	40.8638					854	533		1461	1377.1
63.7874	39.5349	14.9502	20.2658					1744	1705		1206	1106.78
62.7517	28.9037	29.1946	21.2625					1100	649		2558	2252.76
61	44.186	37	9.96678					1060	976		1277	1441.07
74.0864	27.2425	17.2757	27.907					642	842		1207	1509.36
57.1956	42.5249	40.9594	19.6013					853	782		1223	1076.97
76.0797	49.1694	18.9369	21.2625					616	593		1217	1173.92
85.3821	41.8605	16.6113	24.2525					675	384		1225	1218.17
90.3654	42.5249	38.8704	12.2924					780	666		1064	1009.02
97	32.5581	18.3333	30.5648					601	1037		1348	1347.59
86.0465	50.1661	21.2625	27.907					734	646		1849	1616.03
99.3355	32.2259	27.2425	24.9169					1708	1205		714	903.128
100	45.515	17.2757	24.5847					1461	1413		1023	1286.51
62.4161	37.5415	31.2081	29.2359					1206	704		1145	1186.72
69.3603	39.8671	8.75421	30.897					2558	1657		2343	2394.01
62.6667	34.5515	14.3333	19.6013					1277	1561		1385	1342.49
51.6892	35.8804	37.1622	13.289					1207	1225		794	820.97
71.6667	46.8439	26.6667	37.8738					1223	1226		955	1013.7
60.6061	32.5581	18.5185	17.9402					1217	1078		1016	865.485
79.1096	30.5648	18.8356	21.5947					1225	1181		1501	1206.96
75.7475	27.2425	34.8837	45.1827					1064	1042		1027	1048
75.4209	38.206	3.367	26.9103					1348	1309		1266	1326.15
60	54.485	47.3333	20.2658					1849	1888		1924	1972.88
60.6667	41.8605	16	31.5615					714	873		1829	1654.32
60.3333	44.186	15.6667	26.9103					1023	1616		1417	1312.26
81.6667	15.2824	8.66667	6.31229					1145	1106		1539	1564.62
62	44.186	23	4.65116					2343	1809		1415	1260.01
70.6667	32.5581	26	40.1993					1385	1326		1647	2121.11
53.6667	36.2126	21.6667	44.8505					794	752
81.2081	52.4917	31.2081	28.2392					955	921
99.3355	28.2392	12.9568	31.8937					1016	966
82.3333	18.6047	18.6667	15.2824					1501	1513
96.6777	39.5349	24.9169	14.6179					1027	984
62.673	45.8472	12.6087	26.9103					1266	1188
53.8206	29.2359	34.5515	2.65781					1924	1887
49.8339	32.5581	52.4917	51.1628					1829	1647
41	42.5249	14	28.2392					1417	1522
63.2107	51.495	9.36455	36.5449					1539	1567
100	53.4884	9.89761	29.9003					1415	1237
92.8571	41.5282	15.3061	44.8505					1647	1540
98.6441	55.4817	23.3898	33.887					571	258
100	27.2425	13.468	41.5282					909	523
61.4334	53.4884	24.9147	34.2193					315	296
90.785	30.2326	3.41297	3.98671					68	98
90.6897	31.5615	49.6552	21.2625					53	57
47.1572	44.5183	22.0736	31.5615					846	766
31.8937	48.1728	20.9302	33.5548					797	544
57.8073	37.2093	9.96678	13.9535					536	64
47.1761	42.1927	35.2159	36.8771					869	732
44.8505	18.9369	11.2957	21.2625					653	237
40.8638	41.5282	14.2857	21.5947
53.3333	30.5648	27	20.598
100	34.5515	28.6667	17.9402
70	25.9136	17.6667	15.9468
68.3333	60.7973	14.3333	14.9502
51	50.4983	40.3333	21.5947
86	41.196	12	26.9103
61.3333	51.495	28	14.6179
64.3333	27.907	9.66667	38.5382
59	34.2193	6	23.588
69.1275	52.1595	32.8859	36.8771
86.6667	39.8671	19.6667	11.2957
86.711	35.8804	36.2126	15.9468
65.6667	51.1628	31	16.9435
58.3893	24.9169	47.3154	27.2425
66	50.4983	21.6667	18.6047
46.3333	60.4651	31.6667	10.9635
47.8261	23.2558	42.8094	19.9336
45.6081	33.2226	10.8108	15.6146
49.6552	26.5781	24.8276	8.63787
74.5763	30.5648	19.322	17.9402
73.3333	49.8339	50.3333	35.5482
73.6667	25.2492	41	24.5847
63.2107	36.5449	20.0669	13.6213
47.5352	43.8538	24.6479	49.1694
55.4054	43.8538	26.0135	29.2359
67	55.4817	43.6667	16.6113
62.3333	33.887	12	35.5482
75.7475	40.5316	7.30897	22.9236
59.4684	25.2492	59.4684	31.8937
70.7641	32.5581	14.6179	34.8837
50.4983	39.2027	33.887	32.8904
65.6667	47.1761	18.6667	11.2957
57.8073	37.5415	35.5482	19.6013
82	33.5548	6.33333	8.30565
74.1611	30.897	25.1678	10.6312
70.3333	31.5615	37	17.2757
67.3333	32.5581	39	25.5814
82.9268	40.8638	22.9965	21.2625
59.127	35.2159	20.2381	39.5349
66.3333	36.5449	30	23.588
49.1694	37.2093	11.6279	18.9369
	44.8505		27.5748
	34.2193		31.5615
	34.5515		21.5947
	24.9169		37.5415
	44.5183		13.289
	32.8904		12.6246
	52.8239		54.1528
	43.1894		30.2326
	31.5615		34.2193
	33.5548		9.30233
	49.5017		27.907
	38.206		15.6146
	20.2658		31.2292
	37.2093		26.9103
	39.5349		18.9369
	40.8638		22.9236
	22.2591		44.186
	52.1595		12.9568
	51.1628		17.2757
	38.206		29.9003
	31.8937		33.5548
	38.5382		36.8771
	49.5017		26.5781
	47.1761		30.2326
	43.8538		25.2492
	39.8671		38.5382
	49.5017		39.8671
	30.2326		15.6146
	53.8206		10.9635
	40.5316		27.907
	52.4917		27.2425
	47.1761		30.5648
	36.5449		22.9236
	42.5249		2.99003
	42.8571		24.2525
	28.5714		28.2392
	30.5648		37.8738
	30.2326		56.1462
	38.5382		19.6013
	31.5615		16.2791
	53.4884		11.9601
	39.8671		47.8405
	32.8904		25.9136
	34.2193		10.299
	12.2924		17.9402
	44.186		27.2425
	34.5515		14.6179
	54.1528		29.5681
	39.2027		24.5847
	41.196		18.6047
	35.8804		10.6312
	28.9037		10.6312
	45.8472		37.2093
	45.515		6.31229
	43.5216		27.2425
	31.8937		5.98007
	52.1595		16.6113
	51.8272		23.2558
	36.5449		14.9502
	58.804		34.2193
	48.8372		33.887
	41.196		33.887
	46.1794		26.2458
	31.2292		18.9369
	50.1661		12.6246
	39.5349		36.2126
	29.2359		29.2359
	46.1794		36.8771
	26.2458		44.8505
	36.5449		21.5947
	47.5083		16.9435
	34.5515		24.9169
	33.5548		6.31229
	47.8405		18.9369
	26.9103		51.1628
	33.2226		26.9103
	28.9037		15.9468
	30.5648		27.5748
	27.5748		43.5216
	47.8405		18.6047
	29.5681		26.5781
	39.5349		44.5183
	31.2292		28.9037
	34.8837		3.32226
	40.8638		36.8771
	36.5449		37.2093
	36.8771		20.2658
	42.5249		12.6246
	42.8571		5.98007
	42.8571		25.5814
	29.9003		25.5814
	48.1728		23.9203
	46.1794		38.5382
	30.897		32.5581
	54.1528		23.588
	33.5548		23.588
	39.8671		0
	36.5449		27.2425
	35.8804		10.9635
	49.5017		19.9336
	50.4983		22.5914
	51.8272		34.5515
	46.5116		11.2957
	38.5382		21.5947
	45.1827		14.9502
	33.2226		18.2724
	39.8671		8.30565
	31.8937		36.8771
	36.2126		9.30233
	34.5515		56.4784
	44.5183		34.2193
	34.2193		8.9701
	49.8339		11.2957
	28.9037		12.2924
	44.186		29.9003
	40.8638		11.2957
	36.8771		18.9369
	35.5482		22.2591
	36.5449		19.2691
	36.5449		46.1794
	43.5216		26.5781
	25.5814		11.2957
	42.5249		23.9203
	36.2126		24.2525
	27.5748		23.588
	46.1794		31.5615
	46.5116		19.9336
	27.5748		13.6213
	57.4751		12.9568
	36.8771		16.2791
	45.1827		36.2126
	59.4684		40.5316
	53.1561		44.5183
	42.8571		8.9701
	35.5482		38.206
	36.2126		26.2458
	41.196		41.5282
	32.2259		15.6146
	33.5548		34.8837
	23.2558		55.1495
	33.2226		25.9136
	15.6146		33.5548
	26.9103		32.8904
	41.5282		12.2924
	31.2292		47.5083
	31.8937		32.8904
	35.5482		24.2525
	42.1927		36.8771
	54.1528		31.2292
	35.2159		19.6013
	28.9037		25.5814
	34.8837		7.97342
	31.5615		41.196
	57.4751		29.5681
	50.4983		23.588
	34.5515		33.2226
	35.2159		25.2492
	49.8339		33.887
	35.5482		39.2027
	54.485		29.9003
	35.2159		6.97674
	62.1262		41.196
	34.5515		37.5415
	55.1495		22.2591
	40.8638		10.6312
	53.8206		13.6213
	40.8638		14.2857
	34.5515		16.9435
	51.495		19.6013
	13.6213		11.9601
	56.4784		22.2591
	50.1661		26.5781
	30.897		17.608
	37.5415		15.2824
	41.196		46.1794
	20.9302		22.2591
	50.1661		40.1993
	29.9003		7.97342
	33.2226		25.9136
	45.1827		33.5548
	50.8306		30.5648
	38.5382		12.2924
	37.8738		13.9535
	63.1229		44.186
	35.8804		10.9635
	42.5249		14.9502
	23.9203		14.2857
	45.515		41.196
	33.2226		19.9336
	37.2093		37.8738
	24.2525		40.5316
	40.8638		30.5648
	21.5947		25.5814
	53.1561		31.5615
	29.5681		15.2824
	22.2591		30.2326
	39.2027		27.5748
	33.887		8.63787
	48.8372		43.1894
	31.8937		44.5183
	35.2159		36.2126
	43.1894		15.9468
	43.8538		26.2458
	37.5415		17.9402
	35.2159		35.5482
	25.2492		43.1894
	42.8571		43.5216
	34.5515		33.5548
	45.8472		53.1561
	46.1794		38.8704
	34.5515		20.2658
	29.2359		37.8738
	51.8272		24.5847
	41.8605		28.9037
	41.5282		14.9502
	38.5382		26.2458
	24.2525		12.9568
	36.8771		15.9468
	60.4651		25.2492
	41.8605		15.2824
	43.1894		32.2259
	25.2492		26.5781
	32.8904		33.2226
	25.9136		39.2027
	40.1993		26.9103
	31.8937		12.2924
	40.8638		10.6312
	43.8538		20.9302
	60.4651		40.5316
	52.8239		32.2259
	31.8937		33.887
	33.887		33.887
	34.8837		28.2392
	24.2525		16.6113
	36.8771		23.9203
	39.2027		4.98339
	42.1927		6.31229
	45.1827		8.9701
	43.8538		22.2591
	41.196		43.1894
	30.897		14.6179
	35.5482		21.2625
	29.2359		27.5748
	27.907		24.2525
	36.8771		32.5581
	51.495		15.2824
	24.2525		15.9468
	41.196		11.6279
	25.2492		25.5814
	50.8306		21.5947
	63.1229		34.8837
	33.2226		15.6146
	47.8405		32.2259
	44.186		26.9103
	23.2558		21.2625
	56.1462		33.2226
	25.9136		27.907
	45.8472		30.5648
	48.8372		19.2691
	58.1395		46.1794
	51.8272		13.9535
	48.8372		18.9369
	33.2226		14.2857
	52.4917		29.5681
	32.2259		21.5947
	37.8738		45.1827
	20.2658		33.5548
	36.5449		42.8571
	37.5415		17.9402
	49.1694		40.8638
	41.196		12.2924
	26.5781		44.5183
	46.1794		26.5781
	39.5349		28.2392
	55.1495		22.5914
	32.5581		17.608
	35.5482		7.30897
	31.2292		14.6179
	35.8804		5.64784
	46.8439		43.8538
	34.2193		25.5814
	40.1993		21.9269
	58.1395		27.2425
	41.5282		35.8804
	36.2126		50.4983
	27.5748		14.9502
	41.196		37.5415
	31.8937		18.9369
	45.8472		12.9568
	27.907		38.8704
	42.1927		30.5648
	34.8837		38.8704
	31.2292		5.98007
	45.1827		34.5515
	51.495		41.5282
	33.5548		24.9169
	46.1794		26.2458
	38.206		23.2558
	27.2425		33.887
	44.186		56.1462
	39.8671		37.8738
	46.8439		19.2691
	33.887		25.9136
	32.5581		17.2757
	37.8738		26.2458
	56.1462		25.5814
	58.1395		39.5349
	29.9003		28.5714
	42.5249		16.9435
	43.8538		34.5515
	37.8738		30.897
	51.1628		27.907
	28.2392		16.9435
	40.5316		42.8571
	42.1927		38.5382
	45.8472		40.1993
	31.2292		19.2691
	27.2425		40.5316
	36.8771		9.63455
	38.8704		7.6412
	48.505		14.2857
	38.206		24.2525
	53.1561		38.5382
	39.8671		18.6047
	50.8306		39.8671
	36.2126		30.2326
	45.8472		35.5482
	31.2292		30.897
	47.8405		8.9701
	40.8638		20.9302
	50.1661		49.8339
	55.4817		29.5681
	45.515		20.9302
	29.5681		11.6279
	42.1927		35.2159
	34.2193		30.2326
	39.8671		24.2525
	47.8405		23.588
	30.2326		34.8837
	51.495		14.6179
	22.2591		36.5449
	29.9003		12.6246
	35.8804		10.6312
	51.495		22.5914
	45.1827		35.2159
	30.897		22.9236
	31.5615		24.5847
	35.5482		13.6213
	29.2359		32.8904
	50.1661		24.5847
	34.2193		46.5116
	41.196		26.9103
	37.2093		32.5581
	21.9269		20.9302
	40.1993		13.9535
	17.2757		19.2691
	41.8605		56.1462
	42.8571		23.588
	38.206		15.6146
	29.5681		6.31229
	27.907		46.8439
	35.8804		22.9236
	35.2159		30.897
	26.9103		24.9169
	33.5548		27.2425
	42.8571		10.9635
	50.1661		33.2226
	31.8937		17.608
	48.8372		19.9336
	9.30233		19.9336
	52.4917		44.8505
	37.8738		23.2558
	56.4784		10.9635
	43.1894		11.6279
	36.5449		13.289
	37.8738		20.9302
	43.5216		23.9203
	37.8738		0
	39.2027		20.598
	56.1462		32.2259
	36.5449		21.2625
	37.5415		24.5847
	48.505		31.2292
	45.8472		20.9302
	50.4983		16.2791
	39.5349		47.1761
	64.1196		21.9269
	39.8671		39.5349
	43.5216		55.1495
	39.2027		37.5415
	47.8405		32.5581
	33.2226		28.9037
	51.8272		8.63787
	54.1528		26.2458
	44.186		17.2757
	32.2259		24.5847
	27.2425		14.2857
	40.8638		30.897
	31.5615		38.8704
	25.9136		16.2791
	61.4618		11.9601
	45.8472		37.5415
	18.2724		15.2824
	32.2259		5.98007
	37.2093		24.9169
	45.515		14.9502
	37.5415		31.5615
	39.2027		17.9402
	21.2625		13.6213
	39.8671		18.6047
	33.2226		32.8904
	37.2093		15.9468
	30.5648		13.6213
	34.8837		8.63787
	32.5581		19.2691
	63.1229		31.2292
	38.5382		3.98671
	48.505		25.5814
	28.5714		25.5814
	34.8837		28.9037
	52.1595		39.8671
	38.8704		18.2724
	37.5415		22.9236
	46.5116		20.9302
	36.8771		40.1993
	31.2292		21.5947
	53.4884		32.8904
	40.5316		11.2957
	37.2093		12.9568
	44.5183		33.5548
	34.8837		17.608
	42.8571		30.2326
	53.4884		33.887
	44.8505		44.186
	21.2625		3.32226
	52.4917		28.5714
	51.495		10.9635
	47.1761		20.9302
	28.5714		18.6047
	36.2126		29.2359
	23.9203		20.598
	47.5083		32.5581
	30.5648		18.6047
	32.5581		16.6113
	37.2093		16.6113
	26.9103		10.6312
	30.5648		24.9169
	44.8505		12.9568
	47.5083		25.2492
	18.9369		22.2591
	38.5382		30.897
	31.8937		28.9037
	38.8704		24.5847
	35.8804		35.5482
	48.1728		10.6312
	47.1761		22.5914
	50.4983		16.6113
	39.2027		12.9568
	39.2027		25.2492
	56.4784		13.6213
	39.8671		7.97342
	29.9003		33.887
	43.1894		56.4784
	41.5282		26.2458
	44.186		24.2525
	43.8538		31.2292
	43.8538		23.2558
	62.1262		21.9269
	49.5017		28.2392
	28.2392		27.2425
	48.505		37.2093
	40.1993		30.897
	37.8738		5.64784
	39.5349		35.8804
	50.1661		15.2824
	16.2791		25.5814
	22.9236		6.31229
	58.4718		36.2126
	46.8439		40.8638
	46.1794		11.6279
	33.887		33.887
	31.2292		34.5515
	39.2027		17.9402
	39.8671		24.5847
	29.9003		8.63787
	39.2027		22.9236
	48.505		32.2259
	29.2359		25.2492
	33.887		25.2492
	24.9169		5.64784
	38.8704		45.1827
	38.8704		15.9468
	47.8405		21.9269
	52.4917		28.5714
	52.4917		22.9236
	41.8605		43.5216
	59.8007		33.887
	27.2425		30.897
	43.8538		38.5382
	26.5781		66.113
	40.5316		28.9037
	30.897		33.2226
	49.5017		43.8538
	51.8272		23.2558
	59.4684		23.588
	46.1794		15.2824
	50.1661		10.299
	25.9136		9.96678
	37.2093		18.6047
	37.5415		62.4585
	59.4684		30.897
	42.8571		37.8738
	20.2658		32.5581
	47.1761		49.5017
	27.2425		35.5482
	34.8837		26.9103
	38.8704		36.5449
	34.8837		19.6013
	53.4884		20.598
	45.515		30.5648
	17.9402		26.5781
	41.5282		11.9601
	30.5648		20.598
	24.2525		11.2957
	38.5382		32.5581
	43.8538		11.6279
	24.5847		20.9302
	40.1993		32.8904
	36.8771		21.9269
	47.1761		30.897
	29.2359		35.5482
	40.1993		13.6213
	46.8439		28.5714
	65.4485		9.96678
	43.5216		18.6047
	44.186		11.2957
	34.2193		23.588
	43.8538		30.5648
	40.8638		28.9037
	20.598		12.2924
	31.2292		38.5382
	40.5316		9.30233
	26.9103		40.8638
	43.5216		21.9269
	37.8738		8.30565
	36.5449		25.2492
	31.8937		29.5681
	49.5017		24.5847
	23.2558		6.97674
	36.2126		14.9502
	29.9003		29.5681
	20.2658		35.5482
	39.5349		35.8804
	50.4983		9.96678
	41.5282		32.2259
	52.4917		41.196
	43.1894		9.30233
	48.8372		65.7807
	45.515		37.5415
	39.2027		20.9302
	26.9103		33.2226
	38.8704		3.32226
	50.4983		29.9003
	44.186		31.5615
	41.8605		28.9037
	47.1761		24.2525
	61.794		35.5482
	52.4917		25.5814
	25.2492		16.6113
	47.8405		34.5515
	37.8738		26.2458
	47.1761		23.588
	36.5449		15.2824
	15.2824		15.2824
	56.8106		24.5847
	30.897		10.299
	38.206		32.2259
	46.1794		25.9136
	56.4784		45.8472
	20.598		32.5581
	54.1528		13.6213
	34.2193		31.2292
	42.8571		18.2724
	45.1827		25.5814
	23.2558		37.5415
	52.1595		25.5814
	28.9037		30.2326
	17.9402		23.9203
	26.2458		18.9369
	39.5349		23.588
	45.8472		18.6047
	49.8339		11.2957
	38.206		40.5316
	50.1661		23.9203
	40.1993		38.206
	31.2292		25.5814
	40.1993		29.9003
	46.5116		15.2824
	28.5714		17.2757
	27.5748		15.2824
	27.2425		23.588
	31.2292		8.63787
	35.5482		29.9003
	39.2027		22.9236
	53.4884		26.5781
	48.8372		27.907
	31.5615		33.887
	43.5216		34.8837
	52.1595		23.2558
	39.8671		24.5847
	43.5216		32.5581
	28.5714		42.5249
	50.8306		36.2126
	55.814		20.598
	17.2757		28.9037
	32.5581		22.9236
	45.8472		15.2824
	52.8239		40.1993
	51.495		34.2193
	60.7973		13.289
	40.1993		25.9136
	37.5415		19.6013
	48.505		24.2525
	26.5781		21.9269
	41.196		20.9302
	51.8272		32.8904
	48.1728		47.8405
	56.4784		26.9103
	39.5349		18.9369
	54.1528		19.6013
	28.9037		63.7874
	48.505		20.2658
	53.4884		20.9302
	43.1894		14.9502
	22.5914		25.9136
	32.2259		17.9402
	33.2226		18.9369
	52.8239		43.8538
	39.8671		21.9269
	40.1993		23.9203
	35.8804		45.1827
	72.4252		10.6312
	31.8937		18.9369
	35.8804		33.887
	52.1595		29.9003
	43.1894		28.2392
	34.8837		27.907
	39.5349		21.2625
	45.1827		5.98007
	18.6047		28.9037
	36.5449		28.9037
	45.515		42.1927
	41.5282		21.9269
	37.5415		16.2791
	19.2691		11.9601
	38.206		5.31561
	46.5116		2.99003
	32.8904		33.2226
	30.897		15.6146
	28.5714		12.9568
	37.5415		0
	38.8704		6.31229
	45.8472		20.9302
	55.4817		39.2027
	36.2126		24.9169
	20.2658		6.31229
	30.2326		22.9236
	39.5349		24.2525
	69.7674		27.5748
	43.1894		19.2691
	46.5116		39.2027
	35.2159		38.206
	43.1894		37.5415
	29.9003		14.2857
	55.4817		7.30897
	51.1628		11.6279
	50.1661		17.9402
	48.505		22.2591
	54.8173		31.8937
	54.1528		24.5847
	42.1927		25.2492
	48.8372		12.6246
	51.8272		9.96678
	50.4983		26.2458
	38.8704		34.5515
	37.2093		33.887
	26.5781		24.5847
	37.2093		26.5781
	24.2525		42.8571
	51.8272		21.9269
	56.4784		26.5781
	20.598		24.9169
	18.2724		26.5781
	40.5316		25.2492
	45.515		22.9236
	33.887		28.9037
	34.2193		21.5947
	48.1728		51.8272
	43.1894		53.1561
	52.4917		28.5714
	34.8837		19.9336
	45.8472		20.9302
	53.1561		16.6113
	41.8605		26.9103
	64.7841		8.63787
	34.2193		21.9269
	23.2558		36.2126
	41.8605		27.2425
	48.8372		20.9302
	52.1595		18.6047
	31.8937		18.6047
	41.8605		36.2126
	40.8638		19.9336
	40.5316		20.2658
	54.1528		33.887
	19.2691		29.2359
	45.8472		22.5914
	41.8605		5.31561
	54.1528		32.8904
	43.5216		15.9468
	54.8173		11.2957
	39.8671		30.2326
	63.7874		22.5914
	44.5183		22.2591
	23.9203		16.2791
	44.5183		19.9336
	39.2027		31.2292
	45.8472		21.2625
	37.2093		33.5548
	41.5282		38.8704
	35.2159		19.6013
	51.8272		24.5847
	25.5814		30.897
	23.9203		37.2093
	55.1495		36.5449
	53.4884		2.99003
	30.897		29.9003
	43.5216		6.97674
	34.5515		20.2658
	53.8206		19.2691
	59.8007		13.289
	43.8538		51.495
	31.2292		45.515
	46.1794		26.9103
	55.1495		27.907
	36.2126		12.9568
	38.206		15.2824
	44.186		25.5814
	48.505		40.8638
	34.8837		24.9169
	51.8272		25.2492
	44.5183		14.9502
	46.8439		41.196
	48.505		17.9402
	38.5382		51.495
	41.196		32.5581
	22.9236		20.598
	33.5548		33.2226
	36.8771		14.9502
	51.495		13.289
	43.5216		28.9037
	55.1495		42.1927
	50.8306		10.6312
	22.9236		23.9203
	51.1628		24.9169
	44.5183		20.598
	50.4983		22.9236
	49.8339		10.9635
	36.8771		20.9302
	35.8804		25.5814
	46.1794		29.9003
	37.2093		22.9236
	35.8804		17.9402
	45.8472		54.1528
	22.5914		20.2658
	30.5648		29.2359
	41.196		37.8738
	38.206		29.9003
	39.5349		10.6312
	24.9169		38.5382
	25.5814		14.9502
	48.505		42.8571
	55.4817		32.2259
	26.9103		21.9269
	35.5482		27.5748
	31.5615		18.2724
	39.2027		11.6279
	44.186		12.9568
	38.5382		18.9369
	53.1561		35.2159
	28.9037		1.99336
	30.5648		15.9468
	30.5648		28.9037
	21.2625		23.588
	42.1927		16.6113
	37.2093		30.2326
	45.515		51.495
	53.1561		58.804
	34.5515		21.9269
	49.8339		22.2591
	28.5714		15.6146
	41.8605		10.6312
	35.5482		8.63787
	36.2126		9.63455
	22.5914		23.2558
	41.196		3.32226
	27.907		10.9635
	45.515		11.9601
	36.2126		45.1827
	60.4651		56.8106
	33.887		33.887
	64.1196		15.2824
	30.2326		39.8671
	35.5482		29.9003
	32.5581		17.608
	30.2326		21.5947
	37.8738		36.5449
	44.5183		23.9203
	41.5282		29.5681
	40.8638		26.5781
	52.1595		16.2791
	39.8671		14.6179
	41.196		17.9402
	33.5548		21.5947
	46.8439		32.8904
	29.5681		31.5615
	50.1661		12.2924
	46.1794		34.8837
	49.1694		20.598
	42.1927		7.6412
	46.8439		12.9568
	38.206		21.2625
	30.2326		43.1894
	40.5316		29.2359
	38.206		36.2126
	40.8638		20.2658
	43.8538		22.5914
	56.4784		29.9003
	47.1761		30.2326
	44.8505		27.5748
	34.8837		28.5714
	33.5548		13.289
	62.7907		14.9502
	34.2193		8.63787
	43.1894		32.5581
	27.907		30.2326
	40.5316		27.907
	37.2093		22.5914
	46.1794		29.2359
	34.8837		36.8771
	27.907		20.598
	34.5515		30.5648
	42.1927		38.8704
	33.887		13.289
	27.907		33.887
	43.5216		24.5847
	44.186		17.9402
	41.5282		17.9402
	31.5615		44.186
	17.9402		46.1794
	28.2392		25.2492
	41.8605		15.9468
	38.8704		23.2558
	38.5382		37.5415
	21.9269		16.9435
	43.1894		28.2392
	46.1794		25.9136
	52.8239		5.98007
	37.8738		27.5748
	43.5216		17.2757
	50.8306		23.588
	27.5748		41.8605
	45.515		33.2226
	46.1794		6.64452
	31.5615		25.9136
	29.9003		27.2425
	59.8007		6.64452
	46.5116		24.9169
	36.2126		31.8937
	40.8638		21.2625
	24.5847		12.2924
	43.8538		29.2359
	41.8605		30.2326
	31.2292		24.5847
	29.5681		23.588
	22.2591		14.2857
	37.2093		27.907
	39.2027		28.9037
	55.4817		33.5548
	39.8671		25.2492
	35.8804		14.9502
	26.5781		24.9169
	39.2027		5.98007
	44.8505		35.8804
	37.5415		17.2757
	57.4751		0
	17.608		57.4751
	18.9369		22.5914
	42.1927		31.2292
	30.5648		32.8904
	52.1595		57.4751
	20.598		20.2658
	59.4684		18.2724
	48.8372		41.5282
	33.887		10.299
	59.8007		34.5515
	47.5083		8.30565
	33.887		24.9169
	43.1894		26.2458
	48.8372		37.5415
	31.2292		15.6146
	52.8239		52.1595
	52.1595		15.2824
	49.8339		18.2724
	51.8272		20.598
	32.8904		31.2292
	38.8704		18.6047
	49.8339		17.2757
	32.5581		5.64784
	26.2458		35.8804
	44.5183		29.9003
	38.8704		19.9336
	53.4884		14.2857
	53.1561		26.9103
	37.8738		22.2591
	41.5282		19.2691
	49.5017		48.1728
	55.814		24.9169
	41.5282		39.5349
	42.5249		27.5748
	39.5349		35.8804
	34.8837		0
	46.5116		38.8704
	14.6179		26.5781
	47.1761		6.31229
	50.1661		22.2591
	49.8339		18.9369
	45.515		30.2326
	27.5748		31.5615
	30.2326		21.2625
	39.8671		14.6179
	40.1993		27.5748
	64.4518		26.2458
	65.4485		21.9269
	29.2359		13.9535
	26.5781		39.8671
	49.8339		31.2292
	40.8638		27.2425
	35.8804		32.2259
	41.5282		13.9535
	40.8638		34.8837
	32.2259		26.2458
	39.2027		18.2724
	32.8904		19.2691
	38.5382		24.9169
	36.5449		19.6013
	37.5415		21.9269
	32.2259		16.6113
	29.2359		24.9169
	25.5814		11.2957
	33.5548		10.9635
	42.1927		12.6246
	31.2292		27.2425
	51.8272		24.2525
	43.8538		15.6146
	32.5581		26.2458
	54.485		28.5714
	34.5515		38.206
	49.8339		43.1894
	44.186		20.9302
	50.8306		14.2857
	32.2259		29.9003
	55.814		19.9336
	52.4917		6.31229
	32.8904		43.1894
	42.5249		20.598
	39.5349		26.5781
	43.5216		25.2492
	25.9136		22.9236
	33.2226		25.5814
	36.2126		21.2625
	39.5349		17.2757
	34.5515		30.897
	38.8704		32.2259
	44.8505		31.8937
	44.8505		46.1794
	41.196		13.6213
	16.6113		11.2957
	48.505		20.9302
	23.588		10.6312
	49.1694		30.5648
	44.186		41.196
	33.5548		38.8704
	25.2492		58.4718
	33.887		32.5581
	49.1694		27.2425
	33.887		27.907
	37.2093		31.8937
	54.8173		32.8904
	33.887		45.1827
	45.1827		46.5116
	47.8405		40.1993
	42.1927		11.9601
	36.2126		23.9203
	50.8306		46.5116
	40.8638		41.5282
	42.5249		64.7841
	35.8804		28.5714
	57.1429		24.9169
	37.8738		19.9336
	58.4718		49.8339
	22.2591		24.5847
	52.1595		31.2292
	30.5648		34.2193
	48.1728		37.2093
	44.5183		14.2857
	26.2458		25.9136
	35.5482		27.2425
	52.4917		22.9236
	46.8439		30.897
	38.5382		29.5681
	40.5316		14.6179
	59.1362		19.2691
	44.5183		30.5648
	37.5415		9.96678
	38.8704		21.5947
	38.206		16.2791
	49.5017		8.63787
	49.8339		29.2359
	60.4651		28.5714
	39.5349		25.9136
	41.8605		7.6412
	40.5316		6.31229
	47.1761		39.5349
	32.8904		43.5216
	38.8704		16.6113
	22.9236		46.5116
	41.196		32.2259
	66.4452		44.186
	41.8605		51.495
	38.8704		19.2691
	38.206		31.2292
	23.9203		32.5581
	41.8605		8.30565
	16.9435		24.5847
	32.8904		16.6113
	50.1661		40.5316
	27.907		36.5449
	33.2226		16.9435
	37.5415		14.2857
	21.5947		19.9336
	44.8505		18.2724
	42.1927		29.2359
	39.8671		53.8206
	43.1894		30.5648
	57.1429		26.9103
	37.5415		29.9003
	58.804		39.8671
	49.1694		42.5249
	25.9136		11.2957
	35.5482		21.5947
	27.5748		39.2027
	44.5183		30.5648
	23.9203		22.5914
	42.5249		23.588
	35.2159		24.5847
	33.5548		49.5017
	52.8239		16.6113
	59.1362		16.9435
	34.8837		30.2326
	37.5415		28.2392
	36.2126		17.2757
	31.2292		22.9236
	53.1561		37.5415
	36.8771		48.8372
	43.5216		11.9601
	50.8306		11.9601
	31.8937		39.2027
	44.186		14.9502
	36.2126		18.2724
	40.1993		22.5914
	33.5548		21.5947
	24.5847		20.2658
	31.5615		28.9037
	48.505		18.9369
	44.5183		22.9236
	51.8272		21.2625
	44.8505		30.897
	37.5415		22.9236
	40.5316		27.2425
	36.8771		61.794
	37.2093		31.2292
	32.8904		15.6146
	33.5548		23.9203
	45.515		22.9236
	41.5282		20.9302
	44.5183		14.6179
	41.196		17.9402
	42.8571		26.5781
	27.907		66.7774
	42.5249		32.5581
	55.4817		16.9435
	43.8538		14.6179
	34.2193		33.2226
	34.8837		27.5748
	34.8837		10.6312
	45.515		29.5681
	22.5914		13.6213
	46.5116		13.289
	34.5515		40.5316
	32.8904		5.64784
	56.1462		23.2558
	38.206		21.2625
	47.8405		43.1894
	31.2292		13.289
	32.5581		41.196
	32.2259		37.5415
	29.9003		23.9203
	34.2193		26.2458
	36.2126		42.1927
	38.206		34.5515
	71.0963		38.206
	42.8571		25.5814
	35.8804		38.5382
	30.5648		24.5847
	47.8405		8.9701
	27.5748		16.9435
	51.495		29.2359
	23.2558		32.2259
	49.5017		27.907
	40.5316		10.6312
	44.8505		33.5548
	49.1694		45.515
	30.897		23.9203
	45.515		19.9336
	29.5681		24.5847
	17.9402		6.64452
	46.5116		12.2924
	45.8472		33.2226
	40.8638		26.5781
	40.5316		41.8605
	53.8206		16.6113
	51.8272		21.9269
	25.2492		21.2625
	42.8571		21.5947
	33.2226		41.196
	30.2326		33.5548
	61.794		17.2757
	39.8671		30.897
	22.5914		33.887
	44.8505		10.9635
	29.2359		27.2425
	46.8439		23.588
	49.5017		21.5947
	38.5382		37.2093
	49.5017		16.6113
	49.8339		15.9468
	30.2326		21.5947
	36.5449		12.6246
	40.1993		7.97342
	53.8206		34.5515
	41.196		10.299
	47.5083		23.588
	26.9103		29.5681
	35.5482		32.5581
	56.4784		21.2625
	17.2757		15.6146
	31.8937		19.6013
	39.8671		27.2425
	65.7807		29.9003
	39.5349		15.2824
	50.4983		13.9535
	35.2159		30.5648
	27.5748		22.5914
	36.2126		12.9568
	18.9369		39.5349
	47.8405		18.2724
	44.186		17.608
	46.8439		19.6013
	38.5382		15.9468
	42.1927		31.8937
	32.2259		18.2724
	38.5382		31.5615
	43.1894		13.9535
	57.4751		30.5648
	50.4983		20.598
	49.5017		38.8704
	39.2027		25.5814
	41.196		26.9103
	58.1395		42.1927
	35.2159		34.5515
	51.495		20.2658
	42.8571		34.8837
	30.5648		6.31229
	35.5482		23.2558
	30.897		34.5515
	32.8904		6.97674
	10.299		32.5581
	33.887		11.2957
	39.2027		2.99003
	37.8738		14.9502
	33.2226		16.2791
	31.5615		38.5382
	33.887		20.9302
	40.5316		12.9568
	27.2425		22.5914
	30.897		49.5017
	35.2159		6.64452
	41.8605		35.8804
	30.897		27.2425
	36.8771		32.8904
	58.804		9.96678
	52.8239		19.2691
	50.1661		30.5648
	46.8439		15.6146
	32.2259		19.9336
	35.5482		21.5947
	23.2558		36.2126
	34.5515		29.2359
	52.8239		26.9103
	47.5083		13.9535
	51.1628		19.9336
	22.9236		25.9136
	32.2259		3.98671
	22.2591		22.2591
	42.8571		32.5581
	31.5615		16.6113
	38.8704		7.97342
	42.5249		5.98007
	36.5449		2.99003
	42.5249		36.8771
	36.2126		31.2292
	23.9203		40.8638
	32.8904		33.2226
	44.186		14.2857
	61.1296		19.2691
	34.5515		8.30565
	33.5548		24.5847
	54.1528		33.5548
	34.5515		21.2625
	34.8837		39.2027
	48.1728		7.30897
	35.8804		43.5216
	47.8405		60.7973
	52.8239		13.9535
	37.5415		12.2924
	37.8738		14.2857
	29.2359		35.5482
	31.8937		43.5216
	34.5515		25.5814
	29.5681		21.5947
	38.206		21.5947
	42.8571		21.5947
	20.9302		16.2791
	44.8505		39.5349
	48.8372		12.9568
	32.5581		25.9136
	40.8638		39.2027
	40.5316		23.2558
	44.8505		26.5781
	33.2226		15.2824
	54.1528		22.2591
	45.515		26.2458
	25.5814		20.2658
	31.5615		15.9468
	54.485		40.5316
	36.5449		30.2326
	15.2824		16.2791
	50.4983		20.2658
	53.1561		46.8439
	19.2691		19.6013
	29.5681		25.2492
	36.5449		19.9336
	48.505		60.1329
	53.8206		29.5681
	47.1761		35.5482
	30.5648		13.9535
	54.8173		44.8505
	30.897		41.5282
	39.8671		22.5914
	41.196		14.2857
	43.5216		20.598
	65.4485		6.31229
	53.8206		23.9203
	35.8804		28.9037
	52.8239		26.2458
	31.5615		49.8339
	32.8904		32.5581
	43.8538		36.2126
	36.5449		46.5116
	39.2027		24.2525
	50.4983		16.6113
	40.8638		23.588
	37.2093		37.8738
	37.8738		10.9635
	36.2126		18.9369
	37.5415		32.5581
	60.1329		20.2658
	44.186		42.8571
	37.2093		9.30233
	38.206		15.2824
	39.5349		35.5482
	31.5615		26.5781
	43.8538		17.608
	39.5349		9.30233
	29.9003		27.907
	28.9037		12.2924
	24.2525		11.6279
	52.8239		40.5316
	43.5216		22.2591
	43.1894		15.2824
	56.4784		44.5183
	53.4884		21.2625
	37.2093		47.5083
	46.1794		18.9369
	61.1296		46.5116
	22.2591		0
	42.8571		9.96678
	38.8704		29.2359
	49.8339		12.6246
	37.2093		22.2591
	31.2292		31.2292
	53.4884		22.9236
	53.4884		22.9236
	45.515		25.2492
	22.2591		28.9037
	42.5249		42.8571
	32.5581		30.897
	54.8173		37.8738
	16.9435		6.64452
	37.5415		27.907
	25.9136		28.5714
	19.9336		32.5581
	20.9302		28.2392
	47.1761		39.5349
	32.5581		16.9435
	29.2359		38.8704
	53.4884		0
	43.5216		37.5415
	39.2027		4.65116
	37.5415		6.31229
	45.1827		25.5814
	17.9402		29.2359
	56.1462		12.6246
	35.5482		29.9003
	19.9336		43.8538
	37.5415		30.5648
	52.1595		26.9103
	36.8771		22.9236
	50.1661		26.5781
	44.186		34.2193
	55.1495		31.2292
	30.2326		48.8372
	35.8804		27.5748
	49.1694		21.5947
	36.5449		33.2226
	40.5316		22.9236
	48.505		17.2757
	36.2126		43.5216
	62.4585		17.2757
	16.9435		34.8837
	32.5581		29.5681
	34.2193		14.6179
	34.2193		18.9369
	34.2193		44.5183
	39.2027		24.2525
	55.1495		50.1661
	47.1761		19.9336
	30.897		38.5382
	51.8272		28.9037
	25.9136		34.5515
	28.5714		27.5748
	62.7907		18.6047
	38.5382		15.6146
	45.1827		21.9269
	48.1728		40.8638
	50.8306		12.9568
	29.5681		22.9236
	39.8671		24.5847
	27.907		24.9169
	35.2159		21.9269
	37.5415		35.5482
	56.4784		42.5249
	30.2326		5.64784
	32.5581		22.5914
	38.206		21.5947
	43.1894		24.9169
	16.6113		43.8538
	35.5482		12.6246
	34.2193		30.897
	34.8837		52.8239
	35.2159		8.30565
	49.5017		20.9302
	48.8372		13.9535
	31.8937		23.588
	34.8837		13.289
	41.8605		25.9136
	34.2193		25.5814
	42.5249		22.9236
	32.5581		24.9169
	65.1163		15.6146
	24.2525		29.9003
	47.1761		48.1728
	34.2193		8.30565
	58.804		32.5581
	44.5183		13.289
	22.5914		32.5581
	21.5947		15.2824
	39.8671		24.2525
	36.8771		13.289
	37.5415		15.9468
	42.5249		18.6047
	44.186		44.5183
	26.2458		32.5581
	44.8505		46.5116
	41.8605		10.6312
	45.515		30.897
	46.8439		20.2658
	40.5316		33.887
	52.1595		35.2159
	45.8472		22.5914
	29.9003		16.2791
	31.2292		21.5947
	26.9103		37.2093
	30.2326		18.2724
	36.2126		31.2292
	42.5249		32.8904
	47.1761		34.5515
	47.5083		26.5781
	42.5249		8.30565
	49.5017		12.2924
	48.1728		25.5814
	57.8073		30.5648
	43.5216		28.9037
	21.9269		36.5449
	34.2193		5.64784
	43.5216		16.6113
	36.5449		28.5714
	23.588		33.2226
	47.8405		30.897
	33.5548		19.9336
	25.5814		25.9136
	33.2226		6.31229
	38.5382		21.2625
	22.5914		26.5781
	46.8439		29.9003
	37.2093		37.2093
	28.9037		23.9203
	48.505		13.6213
	44.8505		5.98007
	38.206		46.1794
	59.4684		14.6179
	23.588		5.98007
	41.8605		19.2691
	23.588		29.5681
	38.206		15.9468
	38.5382		36.2126
	37.8738		28.5714
	32.8904		42.8571
	33.5548		31.5615
	55.814		44.5183
	66.4452		62.1262
	36.5449		14.9502
	41.5282		12.6246
	35.8804		29.9003
	38.5382		39.5349
	45.8472		26.2458
	47.8405		19.9336
	46.1794		46.5116
	28.5714		35.2159
	51.8272		17.9402
	59.1362		19.9336
	20.598		12.2924
	31.8937		12.6246
	54.8173		26.9103
	54.1528		11.9601
	46.5116		36.8771
	37.2093		21.5947
	36.2126		27.5748
	34.5515		14.6179
	39.2027		27.2425
	17.9402		33.5548
	65.7807		20.598
	32.8904		26.2458
	50.8306		40.5316
	36.2126		18.2724
	31.2292		31.2292
	34.5515		35.2159
	45.1827		29.5681
	21.2625		11.2957
	35.2159		30.5648
	57.4751		38.206
	42.8571		42.8571
	49.5017		43.8538
	37.2093		28.2392
	48.505		9.63455
	28.5714		23.2558
	54.8173		23.9203
	35.8804		32.2259
	42.5249		22.2591
	41.8605		27.907
	34.2193		27.907
	34.2193		36.2126
	25.2492		25.2492
	36.2126		26.5781
	35.2159		16.9435
	32.5581		41.196
	41.8605		13.289
	53.1561		40.8638
	48.505		12.2924
	45.8472		8.63787
	37.8738		25.9136
	41.5282		28.5714
	55.4817		42.1927
	38.8704		26.5781
	26.9103		6.64452
	30.5648		9.30233
	42.8571		54.1528
	46.8439		12.2924
	21.5947		19.2691
	38.5382		18.9369
	49.8339		47.8405
	39.2027		38.206
	51.495		18.2724
	66.4452		16.2791
	55.1495		36.8771
	45.515		18.6047
	26.9103		18.6047
	38.206		31.2292
	30.5648		21.2625
	51.8272		5.31561
	40.5316		21.5947
	42.5249		21.5947
	21.5947		46.1794
	17.9402		28.5714
	60.4651		32.5581
	52.8239		40.1993
	36.8771		11.9601
	40.1993		46.1794
	40.5316		24.9169
	28.9037		40.5316
	39.2027		18.6047
	49.8339		21.9269
	48.505		17.9402
	44.5183		10.9635
	26.5781		13.289
	17.9402		12.6246
	28.9037		15.6146
	35.2159		37.5415
	39.5349		47.1761
	48.8372		24.5847
	43.1894		9.96678
	25.2492		16.2791
	31.5615		39.8671
	39.8671		35.2159
	32.8904		31.8937
	33.5548		20.598
	33.887		41.8605
	47.8405		28.2392
	47.8405		30.5648
	39.2027		13.289
	35.2159		15.6146
	47.5083		11.9601
	40.5316		27.5748
	35.5482		31.8937
	40.8638		28.5714
	35.5482		39.8671
	31.2292		16.6113
	45.515		21.5947
	34.2193		16.2791
	55.4817		33.2226
	29.9003		38.5382
	29.9003		18.9369
	45.8472		25.9136
	41.5282		36.8771
	45.1827		31.2292
	29.2359		18.9369
	29.9003		22.9236
	40.1993		25.2492
	26.5781		4.98339
	25.2492		28.9037
	48.505		32.8904
	41.8605		22.2591
	36.8771		27.2425
	53.4884		2.65781
	38.206		35.5482
	29.2359		21.5947
	48.1728		26.9103
	41.8605		25.5814
	39.2027		24.9169
	55.1495		16.2791
	42.8571		22.5914
	47.8405		26.5781
	47.8405		32.2259
	27.5748		29.9003
	37.5415		24.2525
	43.1894		21.5947
	32.8904		36.2126
	29.5681		14.9502
	11.9601		35.8804
	36.8771		5.64784
	30.897		20.2658
	40.8638		45.1827
	27.2425		0
	46.5116		29.2359
	41.5282		0
	52.8239		38.206
	41.5282		18.6047
	31.5615		17.608
	36.8771		14.6179
	29.5681		31.5615
	29.2359		28.9037
	46.8439		19.6013
	42.8571		16.2791
	42.1927		39.2027
	53.1561		12.6246
	44.5183		57.4751
	37.5415		36.2126
	50.4983		18.9369
	32.8904		21.2625
	30.897		20.9302
	25.9136		20.9302
	36.2126		28.9037
	20.2658		18.2724
	61.794		19.9336
	43.5216		31.8937
	45.1827		28.9037
	40.8638		8.63787
	40.8638		25.9136
	42.8571		22.9236
	39.5349		48.505
	28.9037		30.2326
	31.5615		12.2924
	37.5415		19.9336
	28.2392		23.2558
	15.9468		29.5681
	31.8937		9.30233
	32.8904		26.5781
	35.5482		24.9169
	40.5316		20.598
	23.9203		33.5548
	24.5847		18.2724
	35.8804		16.6113
	34.8837		23.588
	59.4684		33.5548
	26.9103		31.8937
	45.1827		21.9269
	24.9169		30.897
	27.2425		8.9701
	22.2591		20.598
	39.5349		20.9302
	27.907		49.5017
	48.1728		23.588
	29.9003		34.5515
	44.8505		29.9003
	37.5415		30.897
	32.2259		26.2458
	37.2093		25.2492
	48.8372		44.8505
	41.5282		16.9435
	14.9502		30.5648
	28.9037		35.5482
	31.8937		28.5714
	28.5714		49.8339
	59.8007		16.6113
	58.4718		20.9302
	41.5282		15.2824
	26.9103		15.2824
	41.196		31.5615
	26.2458		28.2392
	42.8571		15.9468
	28.2392		11.9601
	36.8771		42.8571
	38.206		26.2458
	53.4884		26.2458
	38.5382		14.6179
	53.4884		25.5814
	35.2159		17.9402
	26.5781		21.5947
	35.2159		20.9302
	48.8372		33.5548
	37.2093		15.9468
	30.897		5.98007
	46.5116		23.2558
	29.2359		44.186
	50.1661		24.5847
	43.5216		39.5349
	34.2193		5.64784
	38.8704		28.5714
	52.4917		11.9601
	36.5449		39.8671
	43.5216		31.2292
	44.5183		50.4983
	33.2226		15.2824
	40.1993		23.588
	23.2558		13.6213
	28.2392		40.8638
	48.8372		20.598
	53.4884		18.9369
	48.505		18.9369
	43.8538		25.2492
	15.9468		14.2857
	31.8937		26.9103
	34.8837		48.1728
	41.5282		19.9336
	47.8405		14.2857
	27.907		14.2857
	30.897		17.608
	40.5316		27.907
	41.5282		41.8605
	29.2359		16.2791
	50.1661		12.2924
	46.1794		24.2525
	47.8405		22.5914
	47.1761		37.5415
	52.4917		31.8937
	40.8638		18.9369
	26.5781		20.2658
	29.2359		13.6213
	42.1927		56.4784
	52.8239		23.9203
	32.5581		12.2924
	51.8272		26.2458
	28.2392		21.9269
	49.8339		11.9601
	42.1927		22.9236
	43.5216		36.5449
	42.8571		19.2691
	35.5482		8.63787
	43.1894		19.2691
	43.5216		21.2625
	32.8904		28.5714
	33.5548		29.9003
	54.485		15.6146
	37.5415		39.2027
	43.1894		19.6013
	51.8272		44.186
	42.5249		29.5681
	45.1827		36.8771
	38.8704		10.299
	36.2126		40.8638
	28.2392		37.8738
	49.1694		26.9103
	42.5249		30.5648
	31.5615		37.8738
	42.1927		47.8405
	31.2292		21.9269
	45.8472		27.907
	38.206		12.2924
	38.8704		38.206
	31.5615		31.5615
	27.5748		22.9236
	37.5415		11.6279
	18.2724		37.8738
	38.206		23.588
	38.8704		36.5449
	31.5615		20.2658
	62.7907		24.2525
	55.4817		21.5947
	40.8638		6.31229
	26.9103		10.9635
	22.9236		27.5748
	40.1993		25.2492
	38.5382		14.9502
	31.2292		18.2724
	33.887		7.6412
	26.2458		22.9236
	56.4784		29.2359
	29.2359		8.30565
	42.8571		19.9336
	28.9037		20.2658
	34.5515		18.6047
	32.8904		33.5548
	28.5714		27.2425
	46.1794		21.2625
	31.8937		47.8405
	54.8173		24.5847
	38.206		32.2259
	58.1395		8.9701
	47.5083		14.6179
	46.1794		37.8738
	35.8804		29.5681
	41.5282		21.9269
	37.5415		35.8804
	48.8372		23.2558
	50.8306		28.5714
	39.5349		10.299
	40.5316		31.8937
	40.5316		20.2658
	45.515		21.2625
	36.8771		27.907
	33.2226		42.5249
	32.2259		13.6213
	35.2159		23.2558
	39.8671		24.2525
	42.8571		24.2525
	38.8704		21.2625
	41.196		17.608
	27.2425		29.2359
	47.1761		42.5249
	35.8804		10.9635
	35.2159		31.2292
	40.8638		26.9103
	40.8638		16.9435
	40.5316		5.31561
	58.1395		30.5648
	43.8538		0
	29.5681		17.9402
	43.1894		20.9302
	32.8904		18.2724
	52.8239		27.5748
	45.8472		36.2126
	35.8804		18.2724
	23.9203		24.2525
	33.887		19.2691
	36.8771		16.6113
	32.8904		37.5415
	50.1661		2.99003
	45.515		30.5648
	54.1528		31.5615
	28.2392		20.2658
	27.5748		28.5714
	39.5349		19.6013
	25.5814		45.515
	29.2359		37.8738
	60.1329		42.5249
	40.5316		28.5714
	44.5183		26.5781
	27.907		21.2625
	39.5349		13.9535
	32.5581		53.8206
	42.8571		32.2259
	50.4983		34.2193
	45.1827		12.6246
	40.8638		21.2625
	40.1993		35.8804
	44.186		11.9601
	40.8638		25.9136
[truncated: 8,003 more rows]

## Sheet: Fig. 2
2b														2d
Attention choice [angle] per each trial [trial number with respect to strategy onset]														Trial-averaged cross-validated likelihoods [a.u.]
-6	-5	-4	-3	-2	-1	0	1	2	3	4	5	6		ACL	AC	AL	UA	4D-RL	3D-RL	2D-RL
17.595	39.1234	103.312	21.0203	82.1714	37.6176	23.5839	100.715	30.5322	68.9879	4.27719	34.6614	73.81		0.596403	0.538229	0.548119	0.518987	0.52064	0.519375	0.512397
109.694	82.9919	52.1459	88.1004	19.0535	105.651	3.33853	4.58973	27.7676	78.183	6.13484	3.27755	2.31082		0.588598	0.54622	0.543599	0.527765	0.540294	0.539359	0.502534
1.9418	36.6986	31.1803	44.2309	6.92147	97.5146	6.46643	12.4399	21.3805	13.9934	83.1605	23.9293	17.7652		0.588973	0.562119	0.575644	0.52284	0.529957	0.526941	0.523559
1.0032	6.60624	11.9387	2.86806	20.9751	37.8971	25.7445	27.8973	9.76429	26.9577	18.5423	5.85992	9.29915		0.591191	0.529578	0.542613	0.519946	0.525284	0.522486	0.507269
23.789	31.495	12.9381	5.4746	19.7897	71.793	9.44463	23.5256	13.9465	16.718	55.8742	47.0649	34.8011		0.596168	0.537664	0.553773	0.516886	0.514319	0.511962	0.51246
15.4688	48.2043	13.6186	20.656	7.69444	2.77993	13.8961	30.9712	18.2502	3.55248	17.0566	34.6486	5.16156		0.603729	0.539398	0.557686	0.535738	0.538822	0.535352	0.511047
35.9835	11.7895	25.6741	63.6323	19.8275	2.70629	4.04374	5.11445	26.9043	4.93615	7.61391	18.8962	3.83092		0.587471	0.543955	0.543023	0.518731	0.517458	0.514808	0.516993
114.936	43.6819	104.607	14.0533	97.3015	109.101	79.436	11.8581	26.5256	3.54154	2.38887	19.0908	19.36		0.591395	0.548879	0.558543	0.518986	0.522537	0.525952	0.514551
44.1698	11.2401	7.44286	120.047	12.0234	38.8601	0.949823	23.0704	27.9607	20.5367	6.68166	28.4357	45.4598		0.634695	0.572329	0.581529	0.525226	0.538122	0.529369	0.525272
4.34876	44.137	17.0777	85.3092	30.259	87.3506	15.2895	28.4106	1.128	5.8971	96.4484	73.4742	20.8346		0.621257	0.553765	0.582485	0.518534	0.52754	0.521682	0.520728
20.3406	28.6936	35.163	6.75944	1.30468	26.095	83.467	3.35318	8.13384	12.2329	21.9529	15.4929	116.675		0.571773	0.549789	0.547081	0.516135	0.524447	0.522839	0.513132
7.15859	15.8345	10.9288	31.4958	9.04149	30.9785	4.02985	2.74452	12.9691	26.4686	10.9949	1.65302	51.7227		0.579503	0.563313	0.548339	0.52307	0.523904	0.523545	0.522491
7.91406	96.4938	24.2476	100.16	30.2179	34.0772	105.367	17.3191	2.02769	9.78639	17.5873	50.1091	10.9874		0.608437	0.550597	0.575848	0.529703	0.530929	0.529613	0.522954
12.2604	10.193	10.805	7.22132	95.458	7.63439	89.9562	6.63277	10.0661	11.2136	6.74786	8.60325	17.7886		0.605423	0.553941	0.558363	0.523386	0.545769	0.538527	0.520869
6.45591	40.4159	7.2738	7.01974	101.861	24.1638	2.40029	54.0541	27.9884	16.8356	71.9913	12.4356	2.92894		0.6264	0.570337	0.589031	0.530993	0.540016	0.532957	0.530227
17.2924	9.25155	11.9564	120.287	50.7152	88.605	6.75792	175.43	10.8963	135.859	127.633	15.3668	32.8774		0.589943	0.536336	0.54018	0.514841	0.518948	0.515154	0.512868
2.37798	13.9481	6.55101	14.0263	10.8788	6.28736	7.16148	52.3576	11.2469	8.40772	17.8752	16.4986	18.2253		0.578179	0.545167	0.562355	0.523831	0.53111	0.523794	0.521213
28.5565	9.92813	67.8529	95.4687	13.7807	92.5953	9.9649	3.74525	10.6428	7.03911	9.39083	10.8845	20.7968		0.598719	0.549684	0.587711	0.533895	0.52675	0.526007	0.531716
104.712	15.3066	10.0215	20.8767	3.44802	96.2419	14.5229	6.55706	14.4597	20.5069	14.1064	14.1414	44.4899		0.65677	0.621836	0.637292	0.579136	0.574139	0.561044	0.541913
8.81994	87.514	12.6882	32.2277	120.658	14.9212	9.40086	6.01699	73.8977	11.8087	9.54605	14.6743	6.96799		0.597305	0.542712	0.564908	0.519761	0.519909	0.516408	0.517192
10.6478	5.38761	23.184	112.781	83.5445	17.9903	7.20164	14.5005	14.5686	15.1778	21.1785	99.4582	2.34205		0.581267	0.532643	0.539838	0.515136	0.518489	0.513904	0.512984
8.29872	3.94917	56.8842	99.3719	114.539	21.364	11.4655	10.9418	3.43684	22.8417	21.9583	122.776	5.78355		0.609357	0.605544	0.595067	0.548491	0.550647	0.543338	0.537039
13.5257	99.5124	15.1861	81.4372	14.4276	101.999	6.52164	13.0371	12.9191	6.33633	13.0509	11.9427	4.7076		0.659131	0.602574	0.639181	0.552792	0.569734	0.55959	0.542551
12.5666	90.8431	89.8789	86.0165	8.57119	96.9007	14.4695	85.2289	5.1762	16.8068	6.23658	9.87647	11.3304		0.622212	0.537369	0.54574	0.512729	0.513195	0.510875	0.51122
86.3745	157.64	14.1812	3.85603	105.332	56.0888	19.2389	20.0837	35.971	10.5465	16.2732	9.63389	24.737		0.660844	0.572535	0.594319	0.522957	0.529107	0.520718	0.518867
42.5944	93.4593	91.8575	33.9639	7.99141	98.5516	4.19821	16.5751	51.3143	13.4879	36.9602	109.343	22.9084		0.598595	0.550596	0.567432	0.526125	0.532588	0.527328	0.524439
109.632	15.4386	13.03	51.7458	14.8683	76.1707	19.1292	68.8389	13.267	4.9082	21.2563	13.588	8.94748		0.565833	0.528629	0.541479	0.511204	0.512996	0.510014	0.509229
103.676	116.438	20.1101	106.878	75.1746	97.1565	9.37219	47.9732	105.366	7.07646	17.7888	11.893	9.24631		0.613894	0.546834	0.554818	0.523142	0.531873	0.521365	0.513657
98.2565	3.2141	3.74801	56.3779	21.7777	134.265	15.6985	1.28759	13.3281	118.364	10.3608	19.5277	19.6757		0.585347	0.564887	0.5768	0.533754	0.538847	0.535925	0.522554
55.5741	56.2736	38.3723	9.86609	4.89929	54.8492	20.6136	11.7627	9.31766	13.6387	17.6408	106.132	17.7818
169.771	14.3403	16.5138	124.918	117.827	50.7406	10.1275	14.5777	9.06161	154.511	6.39339	20.9549	0.844135
5.53442	5.37939	54.1911	1.763	45.6731	118.604	21.5346	16.1284	13.6337	3.87269	92.7376	24.3278	15.7328
90.5197	10.4484	74.996	7.21539	10.7706	140.283	64.3426	16.1558	23.139	10.6194	60.1817	25.9785	9.9348
17.1937	22.0054	70.3545	6.38872	31.6212	64.9273	0.639884	30.9194	34.928	5.42618	35.8158	114.109	9.12067
19.9878	14.0442	13.8933	71.6649	121.425	87.7917	5.81007	24.0649	9.29653	20.4866	102.365	27.8555	6.95329
28.6165	25.9528	5.36829	2.10104	12.8366	5.7729	12.5249	4.05484	2.0233	18.5882	8.04976	8.09435	17.6351
0.393513	35.6418	5.35636	112.793	2.94031	32.6287	73.8996	11.7242	14.7275	43.8392	19.6597	7.35237	14.1398
11.3173	22.3892	4.98679	14.7828	11.2581	103.658	101.029	3.11988	4.18671	1.72648	6.44532	8.11815	17.3675
78.0578	6.19325	17.7811	23.5011	22.6512	7.491	14.7359	15.3948	5.70197	7.41146	9.42689	11.5087	8.64635
18.4486	5.40189	59.5033	16.8703	34.1849	100.961	0.99592	6.57572	18.0179	17.1448	17.2056	11.6621	23.9151
3.45594	24.6381	10.5993	9.33086	8.65933	86.6674	16.1752	13.5556	66.7212	16.2589	12.8175	47.2604	107.74
80.1594	9.64512	81.7013	10.9997	2.0283	60.2623	0.535703	10.2363	36.1375	2.11499	19.214	1.37549	8.68642
23.5674	47.0324	104.591	4.96605	49.6356	2.74388	16.2159	10.4859	12.3454	18.6252	8.09271	21.1143	15.6218
24.9487	9.9031	38.7235	51.5959	8.79572	37.7385	11.3767	13.891	47.0039	90.2788	11.0285	3.47663	31.1872
64.1472	6.66609	82.4539	61.2884	4.9176	56.2049	6.50643	5.31481	21.5703	49.4798	5.65741	54.932	51.9484
12.1112	37.3662	33.0444	10.2285	4.3796	13.2325	10.38	3.84648	8.02923	9.3488	17.0191	11.3631	35.5659
41.8875	26.519	14.9552	10.8085	22.826	38.6411	5.60509	4.42132	83.8582	28.0772	20.213	11.6678	23.6901
3.83584	27.1772	1.92793	1.55696	14.044	39.2111	18.6381	23.2999	6.85904	8.9803	4.09587	29.45	1.33916
0.935686	4.10686	20.9194	67.8287	48.8256	14.9267	28.0144	2.90069	49.1232	51.5545	51.0724	29.0696	12.6136
33.2592	43.6919	22.1519	3.04827	15.7749	61.4569	24.1665	3.36876	4.15213	4.87279	13.7797	11.2368	16.6574
0.918912	7.76065	28.7612	60.2428	60.0145	17.7884	16.241	32.3601	15.9308	17.8761	18.3324	81.6875	38.2031
37.6039	3.23663	54.6982	20.8773	21.4363	22.9096	58.2462	1.86211	24.5347	5.89127	7.58966	12.5974	4.21122
22.2712	17.4651	88.4647	49.7947	41.3622	12.9411	13.0139	35.5509	43.429	2.72659	12.8791	18.9671	8.26337
20.331	20.464	15.8307	26.8756	32.2394	45.4834	9.97151	0.985884	26.6157	25.4164	24.9408	10.6873	11.5233
26.938	90.2697	71.9864	37.0746	19.8151	48.4714	38.7619	4.00148	10.0504	0.837322	22.1584	5.27614	33.3644
21.1741	10.715	4.5151	29.395	60.1867	18.9219	28.3976	3.66337	49.1534	0.888063	15.7578	4.73996	45.3244
80.1332	0.255609	2.4374	48.0868	55.6824	8.46619	14.4593	5.15724	85.3444	87.8732	3.40575	3.60258	20.6743
1.32091	19.9576	39.8485	82.4914	39.8563	20.603	44.8095	15.7808	17.6941	16.2684	2.46763	21.4582	40.3751
1.43496	40.2767	69.5125	49.9678	4.9978	14.337	24.4077	42.6135	19.3818	0.726761	94.034	8.90611	8.86161
63.2793	14.8008	45.2803	4.55579	18.809	18.1893	5.31205	20.345	35.5079	2.08571	29.7303	36.3459	25.6875
84.5659	67.7953	94.8453	15.0505	86.4072	96.5842	5.57932	7.15341	4.34022	4.39444	14.2521	14.0582	46.7142
4.20686	84.8904	95.1949	5.62799	17.6184	95.5667	14.1597	15.4926	12.5965	0.920732	9.4036	12.1146	6.04751
14.4586	5.68291	8.96085	85.1384	14.4228	1.2099	13.6747	98.8079	17.0947	21.0073	23.704	10.5157	12.7674
28.3799	16.3907	35.703	3.206	57.3151	16.377	41.26	9.57022	3.66306	36.1385	24.1188	63.5135	18.1245
57.2321	33.0244	29.6041	8.81659	69.9574	45.7253	21.4543	8.03954	30.1193	63.93	23.9033	28.5198	54.3216
38.3262	25.8583	1.57526	5.95424	8.63224	15.0189	27.6249	28.2474	5.03432	7.2214	7.38466	2.24429	9.14326
6.18444	66.5705	16.5914	15.7871	26.5997	13.3529	7.84874	9.70999	6.18088	58.7347	11.8744	18.9925	30.4072
53.629	19.9055	22.8297	38.4054	5.74054	19.557	74.6156	19.9563	4.1032	6.82169	12.6135	19.6848	23.1064
3.23895	47.1041	74.2778	17.8949	6.64891	100.502	27.9412	2.73846	17.4932	24.2239	28.8815	1.00082	44.3786
18.0164	14.7517	32.6743	3.44691	13.0008	17.723	10.1122	25.8505	10.2139	11.7829	90.7904	38.6237	25.2475
35.1288	11.8715	13.974	16.5136	22.0533	76.8418	1.02774	2.34761	91.1978	15.3519	6.19672	15.7264	60.3916
85.7149	14.1399	29.3337	10.4847	21.5083	112.525	58.208	3.14923	24.8463	15.3238	3.95244	12.2493	7.3307
5.67918	15.6049	28.8231	1.43549	11.0871	10.5612	19.0381	12.6875	59.9153	8.43534	1.74137	31.9165	93.4641
113.079	13.0088	19.5362	14.2133	10.8865	18.1247	18.2557	55.9106	18.8871	22.4731	54.4279	83.7968	2.12919
14.8445	8.29679	63.59	13.9719	6.51878	18.4825	6.92716	13.8766	52.1303	7.15797	19.1979	10.8352	3.2546
5.38779	13.5906	4.5413	11.1103	19.3341	3.31526	10.4315	83.9789	18.8867	15.3831	2.35254	7.40687	4.86967
72.9373	90.739	9.0805	15.1751	19.5199	97.5226	1.84862	0.672441	23.1579	1.31781	28.6045	13.134	15.4259
14.883	17.3656	38.811	6.46476	17.3551	9.36466	1.86388	21.6212	2.42852	15.3466	14.4074	12.3048	5.85596
15.2238	21.0031	11.4045	18.4837	25.4541	9.7217	18.3994	73.7655	23.2238	9.17184	1.05686	7.30033	29.2711
13.101	55.5618	32.0388	15.6342	5.11703	67.2464	18.763	11.758	4.26156	11.487	7.77209	2.98445	5.51072
51.7516	6.05296	36.5922	2.31717	64.862	39.2365	5.94831	4.12049	37.9372	44.9242	8.08459	6.31365	7.46062
9.98629	7.98164	4.04707	50.4463	19.4249	4.17824	65.0694	79.7908	8.3016	30.1122	6.04017	18.3005	11.6009
5.45009	17.0368	44.4297	17.3347	9.60304	76.6352	16.8646	19.5487	11.6044	37.3692	50.8866	9.72679	21.6615
6.83842	17.0067	12.5371	7.76949	33.4224	56.5889	9.88791	37.0413	45.0614	7.76377	72.648	3.55834	10.6229
21.3987	4.91599	12.3559	85.16	3.14394	36.1638	3.35416	14.3006	22.0739	13.0096	17.9743	2.23984	3.27414
7.1429	15.237	79.1999	9.96708	1.39497	74.073	7.04264	15.2277	3.7138	11.0771	34.8648	9.94293	12.6332
38.2243	20.4212	27.5599	71.3144	38.3043	29.6507	18.0059	49.7955	96.946	18.1257	10.5067	7.32415	15.6648
7.4799	6.77286	5.13652	33.8953	53.668	87.1249	2.31975	14.8496	8.15761	3.68485	15.9284	4.46597	67.729
11.4521	31.6787	104.274	45.2192	38.2578	33.7917	13.1609	40.7899	11.6801	42.3817	30.4002	63.2297	36.3361
50.1673	12.3111	2.33442	35.8027	59.9951	1.13529	6.52276	5.40448	5.21197	25.1094	2.98872	3.95593	6.92637
9.20113	2.08663	15.8825	4.09575	10.385	72.4807	16.6181	3.24566	19.2568	61.1007	59.9214	12.4127	12.7741
35.9456	90.641	12.572	61.6648	11.128	50.3174	54.2274	13.3108	33.658	4.80799	8.59609	4.34953	2.45458
6.07841	5.58988	62.3621	14.5971	23.808	101.618	20.7172	6.37031	10.4501	14.6794	10.8847	56.5471	21.0553
72.665	2.05031	7.81325	19.994	54.7654	43.1601	8.95865	12.0218	79.8031	13.5207	12.281	42.413	18.524
26.1062	14.6005	5.69197	60.7085	12.1349	6.95721	14.3694	13.9578	54.2652	15.4192	16.98	1.72048	15.3514
3.38376	70.1341	52.5227	1.02072	76.0421	98.7896	7.24439	1.82412	5.43512	4.07472	0.870664	65.7618	1.43304
12.1421	29.3824	95.057	1.68527	39.0636	38.7553	0.806512	12.372	1.84342	49.9992	16.2098	61.3701	4.77772
83.1046	5.98764	3.66682	39.1859	0.920176	25.6314	3.33064	7.70275	10.9973	17.2766	3.74042	31.0271	6.675
2.02907	22.4817	43.0052	28.1425	1.31857	2.02954	11.1943	8.50643	52.057	17.3016	13.1844	27.2585	1.52309
3.54119	72.076	32.1533	5.00982	20.2547	37.2741	10.271	5.72131	26.7584	9.55459	8.37471	31.8744	8.02445
53.409	47.5706	9.466	2.18354	7.33588	25.6872	17.1043	11.5493	17.0011	123.762	2.12268	15.1013	67.7366
13.3809	26.9009	44.6528	9.12972	24.3016	41.3478	10.8365	0.842818	2.76608	58.6335	9.95471	31.2369	15.9541
52.3732	28.1657	2.17988	6.90287	61.4688	54.8386	9.01607	6.57391	17.0134	78.3232	2.42521	16.6226	9.68454
53.0577	6.69947	19.1374	2.81616	28.1252	65.4616	6.80235	12.5836	12.5153	114.519	3.37478	33.7735	2.90781
1.51745	45.8701	59.8692	5.38618	1.89194	21.5473	14.0582	3.93023	13.134	11.4942	3.35777	9.72336	13.1147
7.56321	44.5209	2.42057	41.2186	35.7345	68.9684	20.3532	8.16403	1.20358	16.9474	9.31816	5.59849	11.6796
6.82287	47.2646	20.3719	36.7776	8.14384	31.5854	1.09391	3.27888	7.2511	1.68964	13.2842	70.0469	112.863
50.6633	70.4444	10.627	3.55119	15.2033	38.7673	6.06328	10.2379	13.6604	16.1849	4.1456	3.06575	41.1931
45.1315	62.5396	60.5186	64.5637	2.22248	70.8677	0.871986	4.81069	77.2814	1.70367	8.48423	9.29722	7.75149
51.6491	33.1343	52.7445	8.43331	7.16933	55.2883	18.2	6.91717	13.9656	17.6361	1.80147	11.383	9.68519
83.4572	32.2847	1.8512	10.133	11.6115	55.3607	12.8444	12.4799	17.0782	18.6613	17.7194	1.90882	67.2566
13.4719	60.7215	69.8438	49.2466	1.52476	71.9916	9.40484	104.035	10.045	22.1639	7.33566	7.37523	3.72467
4.21665	11.5339	8.53662	47.4027	14.6788	115.095	8.97638	18.7301	25.5958	2.81621	11.6788	19.9703	6.99119
32.9583	4.04926	81.3419	19.7891	11.3209	73.6593	2.3415	11.3809	85.1886	5.7803	68.8779	8.424	5.10938
6.63282	10.2997	94.2989	64.1049	24.1006	61.5683	65.1956	5.06338	12.0501	2.81848	2.45606	9.29077	8.36828
16.4588	19.2538	1.59385	82.2519	15.8152	21.207	42.7182	14.1196	8.74807	23.38	11.3584	4.52378	18.9775
32.5018	1.22077	72.3193	95.9542	59.2661	76.3083	1.93252	2.17414	4.18805	9.40342	22.0843	14.6899	10.916
91.3317	51.1047	32.851	11.4252	9.00098	30.9623	61.5986	14.0123	25.112	4.57581	60.4561	24.69	62.9739
5.11098	8.23434	49.0752	50.4265	55.7675	1.93494	23.6866	101.317	24.5963	16.2219	6.41221	5.02171	2.84212
0.781739	8.89106	15.7058	37.3586	66.0403	20.4235	2.24276	23.5519	22.4843	9.92713	5.73876	70.6184	15.7715
12.4159	11.985	11.1285	26.1299	72.3059	22.2378	13.5043	15.784	12.7125	79.555	3.08179	10.8466	5.87837
120.416	64.1715	100.467	2.24175	3.4901	64.2829	8.71852	91.9435	5.36971	2.42852	24.6992	8.7686	7.68835
25.8318	5.70313	129.45	2.16206	6.10608	29.2018	2.71458	29.6364	8.05751	0.95622	21.0505	2.78347	34.2175
69.2376	10.6607	9.7039	4.94694	13.8928	1.2999	51.2434	15.621	19.6504	18.7434	19.0809	12.9245	6.01762
56.2305	142.845	96.5822	21.9428	5.40056	58.1861	120.307	175.94	145.734	22.9216	155.099	27.8733	16.2684
7.63964	5.29541	56.9522	53.6706	2.39516	53.4676	6.11913	3.30783	9.69049	6.30482	4.27977	12.9074	1.14389
61.8076	4.30344	3.19734	79.3824	10.8362	50.0615	6.16459	7.37852	2.42714	6.33601	4.67433	1.64246	22.9185
36.7073	4.91423	7.41825	14.7782	65.0192	23.6198	73.3003	1.50643	4.97808	22.5109	7.30388	22.1422	1.49764
67.2019	3.96218	5.61718	3.15994	70.4396	3.29901	58.9022	2.08179	44.7171	4.0422	1.1536	7.0174	12.0244
14.7722	2.77552	3.19295	2.614	43.6816	70.0276	19.9219	9.7131	8.08157	1.2489	2.25691	7.84687	66.5502
6.73593	1.91952	10.2664	3.55535	62.3187	27.0333	3.47664	11.1046	3.37612	5.18748	4.30604	79.6183	51.2178
134.092	126.003	91.5562	109.392	48.1883	3.02264	6.11945	79.2034	5.93561	13.9088	9.91444	6.21004	7.33341
6.06053	75.0191	9.65349	52.6344	71.8531	53.4945	10.9505	2.88064	59.2502	12.3175	86.7885	0.340751	4.45209
99.577	10.3546	19.9369	82.8296	10.6241	144.233	11.6917	1.29248	11.3233	78.8313	71.8324	8.16072	10.0199
1.36262	19.4424	68.1489	2.09039	8.22425	69.7562	7.60394	8.27143	2.17145	6.96764	76.8102	3.20628	5.97141
53.4139	64.2276	1.42758	8.3637	74.2238	63.5577	15.4483	0.707392	18.452	0.856425	36.6488	1.62839	43.7007
68.5224	42.6346	1.17403	2.10142	69.4643	104.727	11.7736	13.9042	12.9319	3.14322	11.4685	15.6401	17.6486
15.4851	47.715	6.28951	8.8389	6.57908	103.701	1.90972	2.24286	3.07068	5.40104	0.905148	63.6858	13.5007
91.1028	3.9676	90.4488	94.4314	17.0526	106.848	10.1258	12.7776	18.2432	105.719	16.398	11.6376	1.71906
77.9358	92.0823	96.4288	14.7469	28.956	5.85918	4.5742	10.8968	85.9431	17.8668	6.28244	4.8581	11.7848
22.1366	85.4628	15.5683	6.57366	112.864	12.7264	73.8233	2.05481	104.483	6.08876	5.0566	22.1476	10.2981
3.25612	3.6281	13.579	4.64252	3.19649	9.21039	7.6213	5.41651	52.0475	34.4808	19.2622	20.9058	14.3722
15.2696	2.09338	91.3433	53.3489	8.77134	37.6164	4.83502	3.64792	7.34686	21.2166	10.3951	6.14124	13.0443
98.3088	17.1082	20.2569	102.635	92.0171	17.8471	19.4277	12.7091	6.45107	14.8013	3.60515	15.3293	80.2724
56.1401	61.8839	3.46803	12.5264	100.523	97.5474	13.3628	3.36406	8.80562	13.957	4.66584	5.13314	17.4415
4.82131	13.4447	100.994	15.0967	91.0726	65.4869	3.86976	14.1646	19.1144	10.5625	14.3923	24.2784	63.5769
3.64532	93.5833	16.2243	8.93358	19.6713	74.6248	9.97304	1.88937	4.17741	26.9341	6.7608	7.23982	46.0382
88.0877	91.7026	10.9188	6.63478	100.843	36.5245	16.1902	0.660391	2.48119	15.6528	12.383	57.1564	25.7325
16.5864	104.057	13.8333	11.9857	11.759	88.0862	18.5818	34.5374	16.5338	18.0392	16.6396	90.4707	21.6433
15.5693	101.819	66.1074	21.9923	3.44234	79.0979	16.2288	20.33	14.6895	48.4014	14.6973	17.9046	17.0501
91.9811	71.0724	23.4526	4.12479	88.1809	93.6457	7.0847	17.7301	9.04744	21.4492	2.37705	120.538	9.98102
89.6902	62.9689	6.46495	1.80487	85.8902	104.577	80.321	6.2724	13.3782	1.86089	4.62306	16.0217	5.73428
0.453134	43.5245	103.041	56.1444	0.468295	53.3672	23.5807	65.9362	17.3805	12.4986	51.2976	44.8693	18.2222
13.4737	19.0274	98.7068	75.1406	13.523	77.8241	10.3134	31.3936	15.7188	36.717	120.968	54.0274	13.344
42.2964	11.2092	9.47488	84.2849	15.2826	154.488	20.6295	9.06477	9.8186	4.50974	14.7725	68.0403	55.5473
89.8245	17.1643	88.5685	9.81868	66.3696	29.3813	7.28423	16.2531	13.0361	10.2048	6.50927	2.23784	68.2608
170.528	23.9778	36.2761	0.773224	15.0776	61.4047	35.4085	27.4051	12.8423	1.54358	15.0594	18.1636	95.1116
16.2018	4.23392	82.2481	72.2645	88.7957	96.3335	10.5786	76.0172	9.68345	20.4458	6.45894	1.55305	6.34772
10.5599	90.3647	5.18994	5.19963	10.9151	54.7215	17.7658	14.1452	13.6603	5.8649	21.44	14.8042	21.2784
0.796937	29.9133	13.0005	63.4877	43.2917	89.3525	17.3473	16.3408	5.96984	28.0767	10.1768	9.86674	86.752
24.8058	16.4504	18.5028	57.4995	10.2263	112.257	16.966	12.3888	4.92704	2.90183	106.787	97.3619	96.6704
4.85323	14.2379	14.4205	14.7968	24.8008	3.53876	45.2943	6.85981	12.3893	12.5618	6.98399	4.63244	8.46179
14.4648	90.2788	42.6397	53.7562	18.8364	102.413	23.7138	43.9478	8.60352	71.4685	14.8967	15.6357	11.678
57.8727	48.228	12.8607	12.6448	11.2046	9.81532	11.7667	5.11261	10.376	12.7707	14.0663	6.38227	10.9121
13.0326	7.48895	94.3142	6.76598	2.69757	87.0002	7.70184	16.5788	10.0679	13.0253	8.65948	14.6688	2.57636
9.32969	5.80104	9.30119	81.9269	11.4284	13.2576	19.9999	21.0024	14.2561	63.3221	20.025	13.7486	55.7826
1.77858	7.32519	100.409	15.2343	4.73966	15.1852	60.5719	1.5852	13.2825	14.9315	29.7546	86.3812	12.2943
9.14467	59.2779	1.23585	4.69006	53.0667	78.5872	6.43308	1.11971	3.38294	6.7358	45.2271	4.31113	36.711
5.79921	80.7915	57.3182	0.79505	12.7231	6.56123	4.99298	3.04905	23.7873	1.22258	0.497143	5.70901	3.28949
14.821	42.1908	19.3343	13.7882	5.28017	84.9433	15.2462	13.6009	11.3397	3.87718	6.62605	64.9226	71.2078
9.06026	38.1024	1.15091	13.8866	10.7323	63.4757	5.98632	11.8553	3.29953	0.861081	2.97485	60.3853	7.07551
2.34614	3.34832	53.3401	1.36429	59.5381	46.2054	1.18146	1.4215	5.85991	2.76412	2.96904	3.50923	9.59736
7.0419	5.03075	41.6217	3.50079	64.1669	61.653	4.03482	8.13973	5.7471	1.40301	5.50845	4.59072	43.0687
8.40444	55.8604	16.8535	13.5151	61.1634	8.88271	19.6304	76.9223	2.92816	4.3833	73.6341	17.7469	1.41486
53.799	7.24077	45.1784	31.5637	39.135	3.44129	14.4627	21.0433	73.1555	12.1483	14.5085	14.6291	14.1192
45.2496	66.7194	46.9924	5.24548	8.04396	23.1905	8.11537	6.07276	28.4007	30.9438	14.9892	0.509726	7.39485
94.3791	105.418	76.5429	4.34723	45.1834	75.6281	9.62504	5.30019	1.46517	3.30553	95.9804	2.7883	10.9194
7.49301	0.767282	102.413	28.0729	11.8612	101.275	17.5944	85.4851	16.4033	12.9218	8.86137	10.188	11.2772
93.606	7.6813	108.749	38.1923	33.4504	11.4756	15.3087	8.45401	5.62797	43.5972	4.65579	18.919	4.57323
38.6396	0.950771	2.7134	16.7713	54.8483	76.5885	9.19234	5.16169	8.74609	0.910226	16.7837	78.1578	28.4083
28.6391	17.4195	14.3143	39.3617	106.972	44.2762	52.7196	0.912851	0.857412	8.54561	14.513	3.19466	6.44381
6.22879	56.7591	46.5738	4.05152	26.3749	48.7104	5.96429	1.58312	9.47417	54.748	169.739	0.850129	8.69257
103.197	80.155	50.9928	42.0642	76.2287	28.9286	19.0522	0.715024	19.876	98.1717	14.5116	46.9137	8.35131
16.2951	56.1403	19.6294	8.82176	148.59	79.9047	10.0094	3.3253	128.39	11.1654	0.66597	19.7606	8.39648
2.19047	81.1181	13.8523	70.7962	10.5607	41.8229	12.6838	58.4283	4.85545	0.321439	9.09043	49.8403	12.4392
10.9524	50.9587	35.9424	4.54393	8.51027	88.4188	19.2666	10.1056	14.3061	174.097	32.3404	8.7662	11.5491
54.6733	108.09	17.9251	5.08755	4.9172	101.572	13.1472	10.4302	5.29646	65.0486	19.4679	7.01198	12.1103
3.24034	8.50888	3.59016	8.93178	43.5071	17.1556	9.43327	16.6113	59.4415	16.9019	91.1223	0.333177	70.0193
59.1236	6.39981	64.1688	4.77368	101.105	5.07678	15.8241	2.91556	33.4692	16.0872	3.49845	36.9426	13.9119
48.2805	16.3433	32.4981	7.35079	41.7775	94.8037	2.2829	0.531949	1.96244	8.58209	86.7742	40.6065	9.67676
29.3175	12.5644	15.1584	5.50835	96.1738	34.0649	1.40729	44.8974	7.41968	1.55463	34.1509	5.02273	6.16137
11.0979	90.4413	49.0141	18.3427	3.57509	91.6662	18.4336	3.48591	7.27584	11.2829	7.44034	39.9369	18.0189
6.42164	95.1738	92.5909	79.1256	94.6857	2.25494	57.8708	1.22165	5.42382	7.16611	12.2816	2.10052	9.3026
4.40525	52.8171	106.479	12.0509	10.8862	51.2675	2.6976	6.13693	44.6162	0.651951	5.78396	8.53754	16.9223
157.567	91.9188	10.7174	39.0311	88.7576	61.4495	102.308	22.846	42.5776	87.5165	99.0032	1.57982	67.7433
61.7846	63.66	0.932287	8.17926	4.01784	55.7422	87.787	10.6738	37.46	4.51611	5.10159	11.8335	21.9528
36.7085	2.53957	3.57281	54.1111	45.0932	72.4396	2.34656	6.98914	8.33642	3.23891	10.4395	10.5686	2.24876
10.4195	66.3381	16.6001	92.5835	1.41318	31.1856	29.095	9.9191	4.45843	1.12847	1.17184	3.3683	4.72808
0.939973	39.0093	3.92795	5.25054	5.17471	67.4775	20.3162	8.50547	8.56266	14.0426	97.8043	10.7675	19.8345
30.3013	88.1281	102.844	42.168	8.0433	5.66545	2.96601	15.2754	37.9943	3.52773	66.6181	45.8549	7.12862
9.66311	2.8875	45.5396	43.8935	6.68126	3.37773	46.2894	1.83628	11.2865	7.83985	3.72606	99.2778	14.8242
31.5886	31.5886	0.880467	61.0451	4.37915	27.1768	52.8084	13.9882	9.72184	22.965	52.6321	143.872	11.0209
38.2858	51.1961	104.567	71.9402	13.9243	36.2475	10.7685	23.2133	5.26453	11.8782	13.0111	23.3035	15.8299
20.4497	102.105	14.2797	2.62968	11.0822	8.57378	4.19337	4.19337	11.6979	77.1113	5.78278	13.3903	27.1664
46.1121	9.84492	29.2822	24.1317	57.9981	26.1967	32.9238	1.23811	16.0188	8.10216	24.6582	7.16838	11.6978
28.2984	51.1802	9.02275	11.1566	72.4741	19.366	169.672	17.6648	2.34356	12.0395	109.029	61.4545	15.1589
54.9208	65.692	43.3732	43.93	9.42144	9.43654	47.6455	5.08212	3.57288	76.8206	61.0005	6.34421	74.9213
12.2784	32.3733	82.7917	3.58634	49.2485	17.4742	35.7623	4.71812	39.2581	2.10257	11.8193	14.1094	72.4826
4.10033	54.1429	91.5227	7.98849	91.6367	10.5116	60.2325	91.2212	3.93256	6.99966	2.21313	22.2654	8.38013
98.3914	20.4436	3.6912	71.7642	60.1301	3.87815	32.9306	56.415	96.2103	40.8837	5.76551	5.34048	3.9165
107.198	19.2407	72.5316	109.801	22.7514	14.0937	120.235	93.6519	95.7922	146.257	87.7846	22.3576	28.7392
12.8467	11.6575	7.63655	89.8068	106.282	106.945	18.8557	7.22145	14.9404	1.68906	8.58857	0.712877	10.7563
5.58216	123.381	14.9734	112.532	92.7766	99.2139	2.03798	3.23912	11.9667	13.2094	12.6174	12.5384	7.43767
7.64654	77.1868	17.0818	11.2855	55.3831	119.339	7.38613	10.5565	14.5791	90.1282	5.5474	14.0402	96.8074
10.3457	12.6534	57.6668	107.349	2.10786	95.8257	8.88043	155.518	9.3682	8.35605	45.7118	143.06	13.329
18.9172	9.93762	23.4576	4.35443	91.5168	99.7876	20.9325	7.09173	19.7277	97.7733	4.15429	5.54868	1.25021
11.9767	72.7988	9.55488	7.5301	108.867	59.4173	64.0417	9.24167	16.9561	122.297	7.30223	12.5463	22.0651
13.593	83.2461	9.16816	20.7766	16.5457	95.6173	10.9471	11.4308	11.1244	21.5755	79.5219	21.3625	72.4179
16.7174	81.1803	87.145	12.4943	85.5362	6.6736	9.52813	11.1019	4.52362	101.221	19.3483	3.47288	15.8324
7.12243	4.20639	15.5605	115.94	98.8503	42.188	16.8851	5.71229	7.14144	11.4369	10.5189	6.72991	1.5739
24.3051	71.9004	13.2117	26.5366	52.9038	18.3248	17.8737	27.5533	51.2285	4.48864	4.54526	11.0197	6.05945
3.7464	96.5063	86.9175	113.864	15.718	82.012	5.26887	84.1576	10.9026	3.48382	3.53914	15.6803	12.9647
97.1083	9.16142	109.434	156.949	90.3952	85.2615	2.833	17.2074	30.5159	13.5083	2.10761	43.6233	5.68724
10.139	18.9244	65.0042	2.86768	91.8907	1.9692	13.0146	3.8796	1.82098	8.92448	18.4356	9.76413	12.776
15.6642	61.7032	69.146	6.25064	14.255	68.023	11.5137	27.1947	15.9375	13.3766	41.8056	4.23082	8.81859
16.1267	16.4596	80.9133	10.2923	105.402	96.5237	1.03235	22.8609	9.54431	6.75069	14.5092	2.16588	21.7697
161.624	6.83192	91.8893	13.3279	66.6817	18.4008	4.14222	18.7712	20.9781	19.786	105.187	46.949	15.8029
107.979	16.0656	120.901	66.4824	168.845	58.4684	5.47213	46.369	11.7497	3.86567	73.3881	3.94306	3.53884
11.4783	62.8703	113.871	96.0914	7.47303	106.588	9.5066	6.91485	7.01391	18.8766	3.45813	5.0127	6.11936
3.08036	19.4901	101.784	8.04969	89.4212	80.7832	17.4295	62.4752	38.4601	11.7752	10.3375	4.63356	3.90792
5.66934	4.91418	85.8232	1.2109	105.368	44.6434	15.8657	0.478564	20.2533	10.4038	4.46385	48.2059	6.86334
3.01542	15.4745	55.9836	110.103	21.8802	6.76607	11.826	43.8744	97.2416	6.3399	9.25321	5.62912	15.4308
111.184	118.6	10.5404	32.0758	100.321	56.7441	10.796	7.42092	9.05943	54.4728	7.676	7.50538	42.8563
9.00293	3.39781	26.4369	87.7399	110.552	4.83312	6.72267	10.4151	2.14757	27.5713	1.95941	25.9055	42.6407
54.3226	6.81781	12.0719	108.229	75.7862	13.8545	2.27947	3.69731	142.425	11.5662	11.6724	10.877	2.17191
11.0084	10.9178	13.0154	3.92234	1.545	9.64461	114.32	12.2892	13.9662	8.98004	19.4739	65.652	2.25034
6.20093	9.41139	1.97974	13.3138	93.5722	46.8477	27.3431	42.8741	13.9666	39.8381	6.73084	52.8629	10.1421
96.405	130.11	88.773	135.058	10.5464	91.5416	17.9677	19.136	2.82874	132.473	22.7702	6.08251	40.9018
10.5566	33.1125	119.053	151.451	20.0003	21.8661	11.8339	7.66423	14.6069	10.7916	9.35422	89.9815	10.1498
126.365	124.048	93.8519	17.3681	5.08556	82.1365	27.8522	17.7104	15.5177	8.75164	9.88258	45.177	3.49385
86.1745	4.28295	79.179	12.7107	5.4484	2.81952	36.0233	50.8391	6.45473	3.96904	6.76473	1.92317	19.0192
13.416	12.1031	13.0157	5.05845	112.729	102.757	10.3435	9.92374	8.44355	50.8954	17.2326	12.2639	18.5466
16.5068	88.1133	110.658	15.1041	5.37344	63.8465	10.0911	7.86276	11.4756	9.54524	17.1571	3.50498	6.00316
89.8934	1.82291	66.0069	7.67985	19.623	111.687	8.10038	2.82657	12.9182	8.13415	29.8408	110.096	92.727
114.796	1.65616	74.4574	73.1373	96.7819	8.00837	61.6582	14.4731	14.9506	14.0018	11.7824	8.67192	13.7369
46.5034	12.8073	9.51223	135.197	116.461	54.8828	2.50386	22.5242	1.09472	52.0093	15.6032	27.4761	49.3603
11.0043	100.025	86.5994	17.6463	64.1552	64.5603	14.4802	3.84053	9.55909	7.06862	7.93265	2.71978	7.6883
0.153767	7.52953	12.2533	2.39839	111.953	79.0804	13.8771	18.4407	1.74458	15.181	11.2796	0.566231	4.15408
15.4207	90.3601	1.61726	1.30975	80.4196	78.6693	28.2569	4.75316	21.7776	2.95615	0.930638	5.34575	38.3004
26.663	6.5142	11.8341	81.1588	92.4791	78.432	4.13145	6.78594	1.28995	0.88837	9.6424	39.1612	6.60084
103.206	13.277	14.0046	68.4288	20.4241	33.8505	42.1865	8.85668	16.6882	4.40684	3.71074	0.431098	11.5621
17.438	129.324	4.80561	16.3755	12.4473	107.687	6.08614	9.08317	3.22656	10.7876	5.65324	4.52644	11.0594
3.20058	2.17476	91.2808	16.8576	1.59469	7.76885	1.78019	2.25796	2.9325	1.33871	6.77777	9.8933	1.81345
1.64038	2.38095	67.977	0.955923	46.7651	51.4814	18.0058	11.3265	9.84926	0.916687	75.1708	15.8104	6.69563
4.93697	11.7882	64.0352	45.4709	107.61	66.2015	8.77335	2.07633	7.47731	2.91509	7.15739	3.94977	11.0552
4.12754	121.107	11.8279	13.0688	168.097	127.434	40.0507	16.2102	5.91865	88.7501	16.1648	13.6102	63.5893
95.5731	4.43844	0.846868	25.2848	87.6316	82.1804	20.8479	11.6294	6.30174	124.343	17.7972	1.01381	8.39157
1.16874	50.3143	13.9749	88.1066	50.0481	97.9501	7.61315	11.5082	2.88287	5.91486	15.717	11.3337	1.86405
61.4482	47.0431	45.4984	8.82797	106.491	154.215	5.50543	2.0923	4.47217	24.0454	91.3527	7.11551	3.97456
5.05411	90.8383	17.9502	113.214	30.5188	9.62578	3.54303	7.04586	14.7789	19.6737	8.3018	16.0865	6.42769
31.7984	88.9299	54.6857	17.6208	6.55145	42.0448	12.6286	17.3104	77.8693	98.0057	13.8747	105.647	10.1756
98.7275	6.74672	65.0645	101.609	64.8796	54.7096	11.7168	5.68958	8.57501	2.87358	15.0631	21.1744	132.089
64.8345	12.8141	0.618617	36.4983	114.048	9.84513	14.4447	1.08384	27.6716	16.5903	5.14651	27.4334	22.741
15.001	115.912	33.034	18.9833	96.5043	32.3658	9.92254	13.742	6.57583	12.8538	0.989139	7.6077	27.6902
99.0306	23.6213	19.9875	33.4351	111.091	5.49614	21.9072	10.8766	15.7416	13.2121	32.6307	55.3216	12.82
26.9383	17.6994	9.95426	23.6853	100.715	96.5205	12.667	9.41639	26.8633	20.8897	88.2216	14.3724	27.3823
16.8946	74.0908	15.8557	38.7514	15.0962	35.6396	15.7101	65.2497	18.2394	70.4292	26.0575	19.9133	35.8296
65.2707	38.0489	59.6848	92.2717	6.79488	32.3314	16.3277	16.8513	1.58669	27.4504	20.1019	11.8735	37.4048
73.0441	16.9631	4.25826	1.60874	40.1781	84.7915	10.9898	13.7875	96.5881	17.3879	1.6697	17.8658	28.1288
13.7875	96.5881	17.3879	1.6697	17.8658	28.1288	23.4165	53.7478	1.72396	3.41869	75.7074	14.412	17
23.6946	6.27794	83.6149	6.72723	16.3526	37.4611	8.94016	24.3184	1.02062	91.8224	2.1973	9.31974	17.5452
6.56097	3.51473	91.326	2.06621	31.5958	74.8961	11.5723	9.46316	14.119	3.67324	20.2893	21.0616	92.7558
9.67028	13.0434	7.6235	140.206	48.11	55.2574	149.023	12.8299	12.6156	29.1399	11.9092	2.54981	1.55557
52.2056	61.2605	18.9983	5.23896	4.69483	117.945	4.23992	42.9868	10.9073	17.9527	0.101622	25.7876	22.666
1.52033	7.35926	55.3029	13.1608	81.0527	67.4958	14.8751	45.6521	65.6981	3.45448	12.8337	13.1953	3.667
90.1606	8.27989	5.481	11.036	29.3313	29.0749	18.5462	9.99712	12.4286	8.98684	22.8779	7.45564	39.1639
20.7597	10.2397	106.61	76.571	4.8757	86.107	5.21993	2.39307	43.13	7.21519	18.2449	34.944	4.98806
3.08592	73.308	12.5709	4.75158	17.8347	71.8853	1.79105	8.51689	1.11966	82.5034	4.63637	8.81671	6.53777
62.5471	104.962	104.072	96.628	32.0853	16.1444	9.96377	43.9217	2.83944	8.73501	134.585	100.567	6.74963
46.2323	3.07244	13.9174	72.2228	19.7966	107.249	4.65177	2.24099	30.7523	11.0768	68.9172	6.79229	9.16671
4.53904	58.266	36.4462	71.1426	59.2963	4.35314	10.3951	6.2974	2.5401	9.74774	14.1904	11.1493	93.3074
58.3289	61.7911	62.3575	5.03331	10.0499	156.334	9.61293	4.30525	7.05054	12.2517	4.61079	0.774547	40.9531
10.3578	35.9844	84.409	35.3517	1.46534	120.2	15.9258	18.5243	0.931597	2.64528	43.2712	12.31	3.11385
55.3489	14.9973	1.69853	30.813	17.2113	54.104	15.9648	13.7238	99.6747	83.0294	63.8609	2.05311	9.74993
51.6396	1.42462	3.95612	75.6234	24.478	50.7372	14.668	71.5074	13.486	16.7383	5.25347	10.524	25.5231
4.16717	76.5619	54.702	131.944	49.9821	49.3872	13.5472	16.0183	91.2981	7.35321	4.7698	7.32398	2.06185
5.87188	19.6581	68.1228	12.0258	10.337	38.1524	45.233	11.253	97.0947	4.04409	14.1671	73.3436	31.1277
11.0637	10.0857	5.95941	91.8025	46.7764	56.6291	13.0083	11.88	15.745	3.34031	9.63255	11.988	33.9895
4.99877	11.9814	2.44158	4.40946	26.3457	10.7856	11.6041	8.55366	1.23211	2.70001	9.41456	3.78435	45.8791
13.8432	57.7359	3.666	160.648	47.3017	45.0358	14.071	1.03533	11.4582	4.86384	37.7225	5.16103	4.01524
34.3172	58.7005	117.882	11.8633	2.18204	87.2975	31.8087	5.11871	55.5846	16.4975	12.99	6.5743	2.116
4.11507	53.3234	43.9682	16.3326	39.8377	79.7738	6.51782	1.30414	5.67492	16.2027	4.95654	0.668373	6.42469
68.1867	1.69707	3.76782	63.3817	3.87012	42.7754	3.45272	2.35762	1.57894	3.34413	7.46342	7.81034	71.8706
82.6983	1.83397	12.308	2.99493	58.7006	8.01998	0.790873	5.65294	5.37725	1.47035	9.7335	14.8313	30.5118
14.0816	65.5164	68.9588	7.69183	2.74896	73.8329	11.2316	3.13095	6.50062	25.3896	7.37775	88.237	4.87765
27.129	0.205453	69.1108	98.1061	7.28286	95.5881	10.9799	17.2987	7.87077	42.0425	56.7734	7.64095	37.2112
14.7961	87.4831	65.4319	4.57106	10.5902	63.2328	0.695968	13.2276	1.52528	11.9938	1.82345	2.86502	3.43534
28.3455	7.82525	18.12	1.0132	57.9045	52.7422	3.08523	9.38307	4.91121	110.375	96.3476	51.6786	7.41744
41.4314	20.3356	5.24862	2.12592	2.2475	86.3507	34.6604	8.46709	11.8607	8.1957	5.44354	103.166	2.06618
59.5678	59.3596	78.3576	82.9642	13.2417	51.5895	13.9891	2.19105	1.51127	7.61444	5.24891	8.22291	34.2197
14.2789	102.741	16.7518	113.815	21.5692	9.17354	111.162	13.2504	51.0582	1.69544	13.1887	105.05	6.63179
5.85662	103.443	9.54904	103.794	81.8468	54.4611	4.28155	14.8803	3.34481	24.5148	70.9267	9.76297	30.237
4.56577	92.9066	3.20465	0.670193	85.9765	103.132	8.06937	9.00249	11.0401	1.85813	19.885	10.2863	9.06995
15.0283	113.103	103.471	9.59684	7.60539	75.6343	110.082	10.1029	131.976	7.04954	7.74523	28.3278	4.72666
13.3625	83.4643	7.47705	36.7995	105.599	14.8087	1.18774	9.94198	76.6955	2.71402	11.0528	25.2796	12.4977
130.798	42.509	8.65829	23.9241	96.3278	80.885	4.04196	2.45322	4.02507	4.99726	6.46662	10.1734	7.8739
23.0334	31.5579	7.13136	71.1	87.1123	84.6747	0.189092	2.28634	2.49733	67.6779	5.7271	43.7671	8.35476
90.9553	39.28	48.4071	11.7335	10.3364	46.2931	9.42077	7.8478	19.6972	13.7832	89.0782	17.8446	9.13488
70.9458	2.75383	12.0673	102.898	24.6088	73.3768	101.118	30.1606	11.8589	12.7631	1.15483	7.52459	10.967
19.8776	8.86129	13.8794	68.6474	9.56511	60.8359	24.1355	6.70397	56.0119	120.042	8.4394	3.24671	7.65405
1.78648	79.902	64.1662	55.8865	47.9588	9.94631	2.51453	11.9349	65.5599	11.7269	33.7744	19.411	98.384
92.6927	5.67137	15.1492	96.726	75.6516	26.5413	13.56	5.5184	5.52574	22.5447	4.93517	25.064	4.13119
1.47585	67.6302	10.9506	11.0963	27.9247	79.7129	2.67434	47.6454	10.777	25.5691	1.18366	36.4921	13.7333
57.3846	4.24838	72.5448	83.5379	40.8324	94.2048	3.91736	8.0154	14.9686	14.7118	4.15848	11.2922	18.3492
81.5348	31.9782	9.56191	50.7187	28.7213	72.0138	12.0304	10.7069	5.23638	14.5965	3.86823	6.70332	15.5262
1.11678	46.7632	11.3663	90.2494	50.7319	48.9128	7.94104	16.1801	11.4558	18.7716	8.79202	8.51671	10.4073
21.472	72.5383	5.1654	13.0997	38.6984	56.4552	5.81325	1.17065	1.93098	4.95578	5.66032	48.0455	16.0772
44.9903	52.2288	19.6241	2.18572	65.1931	65.859	6.39878	8.40436	10.6123	3.31119	44.9245	9.24391	13.2114
34.9418	65.166	56.4453	13.2648	59.7211	62.5839	25.8659	12.4898	7.62397	43.1376	11.8163	9.97469	10.1591
16.2131	5.95342	58.4154	98.1071	25.214	53.4909	15.2534	12.9205	5.39961	7.21655	40.3226	49.9478	6.79896
2.33645	26.7205	104.771	1.26415	62.0407	108.634	10.0607	13.6858	3.31663	13.8265	19.2902	95.3308	3.6991
108.717	51.3094	8.1727	100.986	19.1267	64.3308	8.12099	7.99359	19.6467	4.58456	13.9147	18.0935	77.8302
10.1949	4.02837	89.6993	35.3607	1.71467	38.5058	2.16338	2.7355	12.9647	8.77632	36.8413	4.41343	85.9241
6.01358	101.864	5.19908	6.38704	14.8148	51.3788	74.3345	5.09786	14.8768	6.22752	11.0792	81.8859	83.8432
113.762	26.0744	12.2248	3.70514	31.7054	49	17.4603	2.19034	13.8463	5.09035	49.0775	6.19659	7.28925
2.1339	84.3283	15.3662	23.3758	95.8002	10.5181	19.0352	1.91825	5.12656	10.4201	95.8387	7.24761	11.5018
15.5044	35.6917	41.9101	12.9544	11.1801	57.3893	13.7848	80.3497	9.08599	9.85706	1.23875	14.8975	72.8566
42.8696	63.0256	2.47245	12.2839	26.8113	40.637	8.21359	8.32986	15.9866	5.01048	4.41884	8.60906	11.7478
2.84386	79.7384	7.74381	63.2987	1.24857	64.485	13.7239	7.2003	5.71848	12.305	4.26267	10.056	3.3341
95.2773	9.15421	2.20809	43.6065	68.5239	22.596	2.43073	39.1893	2.86659	8.60356	107.21	80.7533	62.7112
1.77302	1.5831	2.38478	1.28674	39.3179	11.0418	5.69828	67.3385	2.33706	6.52677	1.271	52.1252	108.543
33.2641	1.50386	15.4133	2.01026	11.661	71.9364	19.9337	76.495	1.961	54.7406	36.0019	131.797	77.44
63.5822	8.26337	12.7796	105.592	95.4518	105.903	8.31638	2.73527	16.8321	29.1162	3.5555	3.10267	7.78183
58.7476	9.83153	86.7857	15.9918	14.1677	96.2397	9.36268	2.29455	2.36962	2.95121	17.5907	78.3182	8.07481
76.7985	1.37038	99.6756	8.89951	62.4061	1.38514	1.10861	77.418	11.6054	29.0933	2.97907	4.24178	13.0852
0.241324	109.257	8.98634	24.408	28.2756	54.1546	10.7096	52.5542	52.1883	57.9367	8.50309	5.94696	5.99562
96.5776	88.5685	27.1007	82.5939	51.0714	43.2235	15.7012	2.05063	2.62824	21.3147	11.042	0.214319	2.68922
0.997713	15.1004	67.8022	90.8425	2.57877	10.912	56.9692	83.375	3.81546	7.85152	10.9952	19.574	43.8127
57.3389	0.213545	49.7011	0.288346	12.6394	72.852	9.14082	8.04268	96.5705	11.8002	9.91823	6.7095	19.1619
65.4486	3.34694	79.9242	4.36456	0.490647	0.8736	69.7797	7.28258	11.66	7.75677	5.22594	54.0163	1.15735
6.96846	6.5937	100.077	14.827	68.7318	64.4232	2.09152	22.4627	2.60178	7.30009	21.0218	5.16487	3.15756
12.4168	0.387145	78.2608	75.5872	35.618	84.5286	3.41701	34.5608	19.5554	54.7583	2.21246	12.5783	1.38342
25.0773	3.68528	3.2708	65.8972	48.3069	132.936	11.3535	5.3343	14.8972	36.12	2.0823	5.86379	20.0396
70.108	6.33479	15.8783	36.5962	2.11226	90.2082	7.7238	4.11882	8.08109	10.101	17.5321	2.86671	4.82289
62.1254	115.362	5.51629	80.5009	68.0509	67.5741	0.911289	8.54059	13.9949	10.6685	1.71921	4.9399	5.9771
12.2486	7.46692	41.2756	77.5288	9.5199	74.2511	3.00684	14.4088	10.8989	3.81736	9.79742	8.87081	11.851
7.88915	2.16795	92.4646	122.139	7.04889	93.826	10.2774	6.62985	7.81776	15.9136	3.84143	91.8366	12.1623
7.08466	83.6351	2.32473	3.40659	13.8544	61.542	7.59614	18.4157	8.63832	7.00135	41.2796	2.0409	5.83898
102.554	4.79108	13.3727	55.9781	15.9704	86.9239	10.73	13.46	5.40514	10.2459	18.2466	11.9392	10.5217
46.3606	29.3023	50.2274	37.4009	47.9791	92.2313	23.5138	32.676	10.1888	51.9122	7.1123	17.5272	51.8173
16.2342	91.1959	55.12	15.0307	5.1631	98.898	8.37845	18.1478	5.85369	10.1359	21.8704	1.10604	5.21326
37.2886	103.964	64.627	111.16	2.12947	42.215	24.7317	22.0633	1.33181	29.446	6.20869	13.2249	86.16
2.06045	58.123	1.56838	6.93162	56.2354	84.0616	65.2542	2.97405	39.3559	20.7651	7.17216	43.3907	36.8769
81.5062	11.7165	49.501	77.265	82.9505	10.367	149.456	1.15337	1.02464	1.8887	0.388431	126.239	14.2437
65.0442	87.0581	2.1915	2.01495	74.0114	68.5731	2.05602	13.7287	0.367699	15.4559	1.0324	6.96412	70.3535
2.87238	67.1819	66.046	80.8448	1.67766	0.69994	7.58436	7.58436	12.0656	82.8858	15.5913	1.06899	1.53702
13.6299	45.6244	3.46797	53.0175	85.5463	2.40493	1.163	2.06271	3.53498	1.32798	0.661231	6.51272	2.54024
13.7331	38.2562	1.90368	25.5086	6.86576	7.06337	7.53224	34.302	14.0325	11.1105	12.9669	62.8601	9.11346
102.892	14.211	4.48736	15.08	103.313	67.1593	8.69962	7.19956	50.2624	0.377381	7.3352	9.42126	7.92504
1.70894	9.1931	5.54749	2.93767	8.92329	75.7718	6.3766	12.729	3.83006	91.9964	9.63909	9.9976	9.45367
1.59043	5.26629	57.7423	10.8389	11.0001	104.638	4.08369	14.4481	3.49749	2.94973	8.30009	4.13449	67.4963
3.47377	9.94903	103.741	64.3714	5.98647	100.052	12.1402	10.275	4.52782	9.20504	4.8064	39.4026	0.215066
6.22297	5.17649	53.9359	11.9187	88.9107	67.0217	12.719	6.80217	9.67435	10.4026	10.4059	10.2893	19.4994
4.28954	7.8386	4.12758	9.20847	104.931	15.7155	10.5703	27.0827	87.9838	14.935	85.4649	96.3209	23.3985
100.188	85.0004	9.25956	99.8471	16.2788	104.604	12.9914	9.09485	1.33904	19.4304	13.5896	64.0075	8.06715
1.0206	7.80736	11.4269	9.92458	86.8901	86.8771	13.0884	12.544	85.8834	62.2364	1.55893	4.30473	34.9932
57.5628	6.37712	1.89604	10.3188	1.0505	1.44322	23.5322	13.2149	48.099	5.40679	18.0808	21.8813	9.79421
11.1794	8.73437	107.406	130.619	102.139	70.8588	16.0288	13.1481	5.16682	9.72001	86.5869	7.25376	6.2727
1.69834	50.4438	105.756	17.6202	43.9214	19.4925	0.632872	14.383	7.99892	17.6449	101.349	11.2407	8.0268
75.4806	1.45087	3.01246	13.6525	101.645	38.4392	10.5852	14.4602	1.93961	9.72638	14.3604	94.0436	7.42206
0.601783	15.6357	107.321	111.894	67.2418	16.2698	132.864	14.9798	5.30527	80.7577	12.7994	18.2266	4.85925
56.0095	87.3698	4.43421	16.138	15.5305	42.7518	3.24606	4.32982	10.408	91.4036	18.182	13.4425	12.9223
12.9223	9.87683	17.8936	11.5023	28.1514	21.8381	0.269527	18.1848	3.6996	1.38635	10.1514	21.2237	2.23469
1.18763	106.076	5.45692	8.96767	10.5254	82.5282	9.13231	17.8486	8.17172	41.5422	6.81564	10.4584	12.2673
87.4363	16.2601	104.752	12.0765	127.89	90.3986	4.98454	1.32774	19.039	9.10269	7.55889	68.6506	15.1016
64.3331	8.814	7.09155	35.6966	2.06396	39.3729	2.1694	13.5682	5.82335	17.5905	1.75136	13.2443	18.1767
16.2958	2.97167	5.33739	100.533	15.6162	91.1868	21.0208	2.91292	6.48775	3.40814	49.9653	0.900275	8.96194
6.10894	1.22563	3.50419	84.4317	67.2873	48.7733	12.3793	18.3979	10.9697	4.56553	114.576	14.3426	12.4325
52.3661	19.3606	74.6395	65.231	66.0026	46.8507	25.4419	15.9516	100.838	11.448	6.85556	16.8002	7.05061
80.8894	1.78214	30.0867	14.3109	53.9303	11.8499	2.88355	5.83728	3.50332	2.36626	4.42197	4.39524	4.45128
101.155	72.1271	8.56187	4.6509	96.3994	70.7122	1.99366	69.2682	10.5242	2.3223	19.8782	81.7588	16.2149
71.5376	3.31784	4.01133	90.3938	5.41025	64.5382	3.64113	11.063	7.75852	99.9581	8.96927	12.1125	17.3466
74.0747	34.8382	9.16958	2.88308	106.802	30.0704	3.07104	1.82977	1.47286	10.2626	11.4462	9.01451	7.02294
1.41985	85.8916	31.5687	11.5637	17.3143	100.038	14.3838	27.8883	20.5705	12.7682	5.83677	8.21575	8.31675
23.6485	19.778	9.49386	10.1324	74.9135	76.467	5.79448	1.47693	2.69633	8.58571	5.89974	7.73122	10.3847
32.9668	1.17773	21.3449	47.4591	36.8487	13.2457	21.6053	20.591	26.0351	25.6225	21.7595	39.4072	17.9137
96.0118	96.4008	17.2825	41.7258	6.27535	39.2322	10.8346	8.63807	15.2125	25.2801	6.67308	11.2754	33.9234
3.42312	6.23846	1.57997	11.8159	10.8275	93.6555	22.5559	12.7456	25.2937	22.1166	19.4373	12.5098	8.32494
14.9743	27.4564	3.48665	22.977	1.42434	35.3512	8.55708	13.866	23.0114	14.5046	30.8256	10.8573	14.1467
82.9527	36.5849	32.4632	4.6358	7.76926	2.08492	14.1926	12.3638	12.7607	38.5498	23.2346	29.538	12.5517
10.578	77.2835	17.9485	5.07263	7.61463	177.693	177.693	129.923	6.6668	14.1592	13.1827	5.66385	32.9247
72.8363	3.65411	7.07101	23.371	5.60455	4.03015	6.93766	11.9955	15.3714	102.51	8.08489	7.62524	2.11696
1.60144	61.248	12.4616	16.5367	18.181	54.8553	18.9713	3.96983	75.1101	9.50368	102.177	3.86337	20.544
115.206	87.1588	95.1116	3.46201	3.81653	82.3304	40.866	8.20549	5.19502	71.7531	20.3232	13.96	13.274
3.28837	39.7704	10.3519	11.7883	25.418	20.8481	50.8823	8.80806	44.3469	85.0024	18.0662	16.7255	51.0973
20.3909	2.22621	80.9447	25.8069	17.7767	13.5965	32.1314	4.06431	3.26652	10.0748	11.9873	22.9338	6.04907
63.2606	20.0559	58.2839	26.4003	4.55056	137.823	4.08659	29.9869	69.9572	11.5326	12.5411	5.49293	5.80922
117.13	33.5127	14.2767	7.41599	9.1708	47.7531	42.7688	2.54834	15.0647	4.79939	93.4555	18.0983	15.556
5.90016	58.4043	94.3788	14.9665	40.0453	117.465	10.4046	8.84021	23.0633	4.3804	78.5415	70.1333	25.3016
39.1005	15.4753	10.6214	5.06435	39.1286	41.5956	22.5311	5.65112	50.1714	13.1645	12.4229	7.89269	5.67232
21.6509	79.7172	26.6547	51.3118	109.478	72.8065	4.42178	42.2852	4.50056	17.0811	16.1375	3.88954	46.3469
38.2278	17.1487	4.8271	49.9197	6.45633	11.8599	7.92201	4.45972	18.3044	71.5772	5.14641	5.26906	21.5637
4.96631	67.9576	53.5029	7.43896	13.7474	65.872	3.43516	1.4332	15.2137	2.59938	6.1539	11.499	6.41664
2.42649	3.46461	70.0896	56.9222	71.0943	37.5163	7.43562	3.12332	44.2461	9.75463	0.697033	15.6479	3.45682
8.6476	61.9547	51.2636	147.707	55.0439	110.932	82.8743	148.844	9.30019	7.15988	16.4745	13.3731	10.3157
19.1318	41.8814	28.6647	96.1316	120.32	11.0695	13.0561	70.8292	53.608	2.48812	36.1171	6.06825	14.0539
6.7874	89.3213	99.9784	10.3552	96.5019	9.34525	14.1869	12.4232	108.252	52.2584	93.9415	5.9015	26.1205
13.6475	37.9308	47.9658	10.6206	24.8261	72.6736	86.9582	20.7467	151.546	170.747	15.7534	178.387	117.86
14.8072	67.5488	12.8371	9.36255	107.635	49.4449	12.6295	22.0788	36.1712	124.384	125.939	91.6237	6.08258
12.1286	12.5117	102.674	89.0441	9.09858	93.7915	9.08205	6.80773	17.0971	2.36463	10.1212	15.9947	111.597
3.11441	99.6231	89.4542	82.7982	14.4261	4.64452	20.8718	57.8107	9.91208	7.6267	13.7242	0.589579	95.1286
24.3978	2.5467	109.4	14.022	33.4095	87.812	12.9608	8.28927	16.156	9.9056	10.7652	5.0515	64.5452
80.1989	10.6342	11.4958	87.8017	128.222	10.4508	4.17774	6.18435	8.61053	2.96163	5.98064	3.44039	16.6871
8.12253	26.4196	8.93422	114.664	133.02	112.581	16.7784	23.0948	12.2137	15.2044	8.68491	28.4264	7.35368
90.0514	18.5259	147.336	13.1144	5.59883	34.9696	1.86256	108.374	11.2348	26.1038	0.984467	5.25579	11.0401
88.1506	67.1341	97.6489	7.13916	27.0959	116.418	11.1795	9.97436	10.017	9.0791	6.15419	35.9276	2.98663
2.99008	66.8293	10.8063	88.8373	12.2547	33.4712	19.5792	9.29655	10.5896	13.2598	18.9884	5.0294	61.4503
11.8845	9.60996	11.8847	26.2726	141.119	84.1107	1.59092	4.35005	21.0685	56.7791	12.084	15.8946	39.1652
4.9279	5.66985	12.8835	47.4693	14.1825	103.736	8.27182	12.3197	22.3072	84.3584	0.850537	16.8903	8.69055
108.672	67.0697	6.14173	84.2184	11.4555	38.656	17.5274	96.1214	9.63709	20.8436	13.3188	4.03288	1.61795
1.79891	6.34017	3.29524	7.17437	15.9727	96.6134	3.23245	10.1672	13.5721	18.8672	19.859	10.9502	2.57152
10.712	22.6258	3.08605	26.1742	8.30738	65.2301	6.73648	1.1004	45.8143	9.45692	6.80077	4.53582	78.8118
80.1318	71.5826	6.79036	59.1995	28.7252	4.44533	26.3591	26.3591	45.3175	16.5552	15.6401	100.655	70.2165
22.4316	10.4173	12.4538	6.33915	72.5516	81.3308	7.39049	10.6932	28.1198	24.681	109.082	11.1479	14.8101
7.21984	23.1939	2.70745	76.8575	48.0258	71.4421	16.0344	12.2407	0.9724	57.4251	3.02284	1.67878	3.2723
8.77904	8.27689	74.0645	18.076	122.292	15.279	12.2624	20.3027	7.02901	8.15577	23.2458	6.69603	1.06109
10.3477	8.98885	43.9979	6.73799	28.3268	102.599	6.82541	16.605	12.9344	6.66851	3.49326	4.72342	30.5017
27.4601	5.54322	38.3803	124.223	12.3306	60.3089	23.1733	10.2431	6.82423	20.753	68.0857	14.462	22.2576
12.4417	87.6787	20.1908	15.8428	1.48959	106.418	16.9754	12.9393	5.6932	15.3866	6.06588	112.606	14.5163
78.6002	9.41966	117.042	95.3313	12.1613	117.165	15.6706	11.9143	6.0045	22.3358	14.2569	1.89118	118.278
2.75423	156.059	3.38826	20.5297	103.761	122.145	3.56011	25.3859	2.41565	8.73095	17.2282	106.028	4.62147
6.93951	100.914	25.1417	7.50926	93.7225	62.2422	15.0086	97.4519	32.7727	35.0438	4.13873	8.76751	10.1804
14.4552	97.7724	88.2825	14.2933	13.9392	75.9872	23.5057	5.76265	83.4462	5.54744	20.5752	5.07943	82.6222
45.2354	119.907	117.622	7.209	5.24643	99.0511	10.9266	14.3002	93.2127	15.6744	16.7048	12.7865	11.3387
52.8513	74.3786	74.3786	13.4497	76.2376	89.4113	6.46938	31.6369	111.158	20.5084	6.28249	9.2692	3.29528
80.6917	146.516	99.6791	140.093	49.0845	71.3434	155.885	18.3861	166.523	116.639	41.0867	132.435	131.525
1.58764	94.4836	151.787	85.3877	87.133	92.9698	11.5135	8.84726	165.117	35.2443	100.342	3.01095	58.9278
40.4543	7.42353	108.209	161.465	134.363	1.94749	167.88	142.475	22.8437	24.9739	130.083	30.9069	24.9898
8.98151	59.3823	79.1492	106.977	18.8776	5.80544	86.7926	154.334	41.4551	165.247	13.5296	6.27734	150.374
87.5105	120.033	26.5579	158.589	159.932	40.4865	82.583	4.64222	3.14096	138.217	28.8085	15.0769	126.91
33.4937	50.1734	76.1241	9.22288	26.3622	106.505	13.0661	4.7215	15.3855	80.8927	2.7323	88.4425	15.2725
10.7361	14.7406	2.89403	30.6178	49.1912	74.5231	20.2066	10.3722	9.74172	2.01321	46.5485	20.2379	9.87245
37.784	77.7271	27.1645	2.46769	7.3923	111.23	62.6853	1.3912	101.065	14.4556	1.40362	7.70653	1.05866
87.9546	6.36069	62.1771	10.8683	37.4783	44.2679	0.635934	4.96904	31.2993	3.082	21.4051	11.4205	62.8494
46.8138	36.663	51.3754	51.7005	18.7899	8.31523	7.2982	13.5506	5.9742	46.8256	5.30669	2.92554	6.08468
13.2767	6.38374	59.3462	98.7093	112.713	9.76381	74.5092	9.38125	99.2674	6.36708	45.5419	102.777	78.3691
1.82574	7.50739	25.0937	61.0777	5.51149	52.7743	22.3458	8.86146	5.57409	1.67101	5.53948	6.9595	23.7633
6.26068	5.56133	3.11455	85.5586	9.45006	43.4715	18.4401	71.3849	10.0655	23.5552	15.3785	15.8752	5.1476
9.61759	40.9315	5.43859	93.939	6.02122	87.1976	18.6534	32.7401	7.11477	140.61	9.8018	32.9919	8.37881
20.5104	33.4203	42.6587	6.9705	39.4056	78.8864	2.51011	27.53	18.3256	4.192	14.8146	22.7781	21.7942
9.30143	81.8907	34.1076	81.5314	31.9919	6.3129	21.8532	11.3533	39.9347	0.569627	38.1598	6.86864	19.9692
23.0801	19.5883	29.484	22.8311	11.4104	3.68725	12.0838	21.099	13.8093	10.357	4.79009	27.7117	7.98973
32.0053	4.69796	19.0678	62.103	15.1668	80.6396	8.66849	2.51391	31.8654	4.95237	20.1048	5.44746	18.5344
50.5266	20.4883	65.1366	6.17922	16.7893	69.8445	76.6114	20.8211	93.7941	25.4501	7.99873	36.1516	5.89857
37.4888	38.2164	79.7865	20.3036	87.4964	66.1792	2.05729	3.91145	26.0887	8.95855	2.27414	12.7201	21.0694
11.4259	18.2905	8.91916	2.83866	2.83866	91.1531	10.0659	24.5842	7.02996	13.0527	141.464	23.8582	19.0047
7.60673	98.9397	13.4095	14.4052	49.2434	88.4184	94.9712	15.5956	47.4614	71.4584	16.657	8.57687	63.9445
7.88657	15.4701	117.009	44.0203	26.5776	68.1267	22.1337	2.61172	13.3161	11.5371	20.1955	84.863	13.892
23.3123	20.0772	10.4016	19.0066	36.0366	69.9328	12.3838	20.9943	18.4121	46.4624	2.38131	10.7383	43.2271
69.5643	46.4345	15.1294	44.289	11.3286	69.2855	17.318	76.8325	7.2672	8.88068	7.05383	8.9682	10.0842
20.8953	1.70529	46.1896	72.9637	54.8521	75.7526	81.0783	20.1988	7.46913	16.422	35.8334	15.8157	4.15495
6.23964	4.77911	4.72192	14.24	21.1862	68.0169	3.5678	19.0703	9.76718	6.21026	3.49657	28.7409	4.66425
18.8803	31.7004	11.6684	106.247	33.1364	23.802	33.9616	33.9616	5.06701	17.4869	14.8638	11.6826	2.99263
34.8819	4.02565	31.1683	78.911	91.3023	63.0272	11.658	21.3884	40.9064	30.3783	11.0689	8.12347	8.11037
63.6987	10.1612	23.0001	23.528	27.8499	5.67801	3.55212	3.55212	14.8114	16.8532	47.8588	11.6586	85.8594
15.9562	75.7178	44.5022	6.44585	23.6111	58.4098	29.0952	9.45219	18.6904	71.7859	14.1258	64.513	7.49604
62.4954	11.4945	77.8575	6.30674	1.22479	41.795	19.5448	73.0171	34.6851	20.2009	15.8617	71.2774	90.4972
21.846	81.5173	13.2049	84.7679	65.5294	51.4468	92.5048	29.811	32.0928	98.1029	75.7619	24.2325	107.167
29.0511	88.51	4.22103	16.1427	24.2119	14.9763	30.9398	22.4665	8.45128	1.33125	30.3905	7.71822	8.09995
12.2859	23.4266	38.1375	54.3767	15.7751	3.04468	53.8235	26.6993	15.8817	11.3727	25.3502	5.44985	57.429
17.419	54.8588	87.8654	8.42994	19.3012	100.916	15.6698	7.76598	14.2456	17.6002	2.50415	3.36352	26.9972
11.8971	102.741	27.6994	93.1269	1.01814	26.9089	121.075	19.6842	44.7197	8.7891	13.5253	18.346	21.2826
13.3309	45.5005	53.6639	13.3009	11.5133	5.32639	3.89386	9.48268	10.4879	69.7342	2.39234	10.1641	4.15047
40.1208	83.6985	26.0643	10.8344	4.56198	6.04978	5.47047	13.0232	7.70782	14.7282	14.1956	7.01213	17.4129
44.9717	6.55309	10.5458	21.6563	41.9292	44.3676	12.5123	12.5123	7.25407	141.522	10.9649	10.0349	18.0117
17.5194	43.8572	22.7535	97.9675	12.5114	16.1842	10.0474	10.0286	8.20159	13.6281	25.4264	8.08682	3.65192
5.46688	99.7382	67.1549	4.04651	141.353	86.6948	56.6372	78.4904	16.8716	4.7125	3.57708	17.2287	29.765
83.4144	1.43849	12.3228	18.9745	5.90273	52.7322	9.25163	5.28038	21.2974	1.99852	9.88932	7.17844	11.1894
57.3243	114.346	10.6458	15.1898	88.6415	54.128	3.66756	0.572524	12.9802	25.9793	20.3557	11.3605	3.57267
28.4895	8.46061	99.4398	73.8924	14.1797	94.1619	4.98603	55.6656	11.2847	100.83	77.4669	5.78559	1.39266
5.48129	21.452	6.47368	1.72847	65.396	69.2187	18.7177	7.50149	17.2133	11.3798	14.2227	102.198	141.975
62.5632	54.5689	74.8627	33.4998	11.1109	34.9194	62.1774	6.2382	15.3313	7.65505	17.4174	9.53724	8.94824
2.35516	97.3793	43.0212	75.4256	8.30879	23.1843	23.1843	8.94719	9.90355	4.49569	11.4954	3.10227	85.002
66.7815	10.8177	0.563133	62.6986	3.5084	87.1024	13.1011	2.93314	6.25754	5.17448	1.5891	0.588734	7.906
4.40589	77.5615	40.6515	0.785464	8.0037	80.8927	10.5439	4.2465	2.78982	8.28338	7.65908	29.9007	7.64856
68.1369	18.9479	0.256553	3.57376	7.72121	84.4162	12.1407	12.3667	7.08046	0.928498	10.3072	65.23	8.34977
35.0502	71.9194	94.1806	10.9093	11.8258	43.9983	11.8747	7.84745	4.0347	75.5504	4.98314	51.2002	7.19616
81.4475	1.86988	94.4604	63.158	86.7858	6.50093	23.4317	5.38337	81.2888	2.04558	3.63278	16.8085	2.19785
70.7102	67.5863	10.2963	4.55282	14.195	59.6854	6.70016	22.1257	3.82419	2.1802	3.78292	48.8574	8.82102
124.605	3.526	12.5758	7.23369	61.3003	79.9989	9.67394	11.0585	1.62685	142.045	44.6274	11.0521	0.673048
8.04443	132.977	70.464	0.265852	6.50121	83.9981	1.52812	1.44444	22.9807	6.75608	39.06	93.8407	1.94865
79.8379	13.4138	3.50673	96.1139	124.799	93.1356	13.7866	49.2804	8.6383	91.2793	14.5756	2.06411	54.6981
9.92535	61.0162	67.3589	19.7361	143.898	5.74676	1.91201	25.4584	4.69013	92.4067	16.5453	61.3483	54.6168
5.77147	50.2517	17.8441	67.948	17.8577	15.1823	11.3399	31.493	62.589	2.69213	13.4085	0.581027	8.36659
79.7696	4.45956	5.95344	114.008	38.2925	55.8739	41.5593	36.1675	53.5448	13.9611	82.8896	2.16983	12.5269
63.3064	13.5619	8.37164	62.3508	8.19297	20.0162	153.687	12.6622	49.5277	23.4129	21.3141	13.9023	33.5415
5.76346	12.7436	61.5657	112.72	6.64724	65.3343	25.2513	17.7694	130.594	42.4733	115.793	87.5412	6.27393
42.0564	68.6315	66.6886	45.567	24.7607	95.2054	87.1326	14.9763	15.3165	0.477276	38.3182	9.9145	20.0975
177.414	19.7683	17.2698	72.3489	85.5215	44.7989	32.7553	19.7105	36.7754	43.3896	7.8334	126.729	83.9138
66.901	69.1073	4.94857	110.446	6.61629	23.1425	23.1425	5.42123	19.8295	72.462	107.48	14.0229	16.8779
84.2932	0.911119	29.7135	16.8659	103.468	44.5875	2.21924	58.9447	44.3784	68.1833	43.4217	57.861	59.2488
8.97675	63.1392	7.42973	1.94696	0.712948	47.9928	2.50379	1.12158	9.00449	1.22161	6.97809	61.2438	11.0272
28.6428	47.8017	49.4124	11.8371	1.24225	38.5369	2.72164	11.1439	14.9845	3.51409	4.48689	4.0546	5.64597
31.9812	6.97054	46.7172	89.5617	9.69219	34.6501	10.6313	5.23236	4.74455	5.61511	6.11277	5.72099	9.49234
9.49833	1.02578	71.0515	23.3392	15.2093	72.3655	108.667	12.3369	10.4055	9.0519	12.6816	64.5502	11.877
6.2163	40.5045	27.7124	120.241	18.0397	25.7731	20.7704	15.3293	12.4964	11.8506	15.2841	13.9229	4.25914
7.3911	10.045	128.44	104.677	175.478	81.2188	5.5756	7.87299	16.6886	7.82664	46.9937	3.51275	41.7515
23.4322	16.2995	109.349	17.5168	8.25901	92.8889	58.4146	12.9966	18.6758	15.1016	38.9656	49.678	5.41372
67.7563	12.1193	34.7087	110.051	102.068	5.71795	3.92024	17.9802	40.1274	2.57598	47.757	12.716	18.9451
10.1662	6.73392	109.971	23.5488	0.607559	77.1534	13.9461	16.7512	121.338	12.1725	15.3372	44.62	26.8472
7.06535	10.5632	16.1992	2.46796	106.4	76.9125	1.76141	12.3063	9.38929	14.8133	8.60973	9.74682	2.38724
29.6317	90.5864	27.4252	17.7413	157.361	19.2543	8.2379	5.47365	4.13403	6.52319	31.5724	9.21693	22.5434
80.9561	128.079	81.0551	28.62	42.4384	15.9904	126.307	34.0123	83.6737	27.5869	4.66583	35.3459	89.2002
114.349	24.132	31.1985	2.71673	71.4523	35.2897	21.733	1.22636	77.6404	45.5627	4.06253	2.68972	112.214
50.3803	21.2968	93.3448	91.3689	5.04919	87.0085	12.0796	15.6568	25.1148	76.6747	7.68025	1.99074	3.72666
113.152	6.77485	0.631552	1.62373	23.6008	104.951	10.7068	31.7269	4.83437	19.0415	4.65888	8.42921	2.75335
69.4837	8.20505	69.4287	81.6639	10.9199	108.633	91.4223	26.5905	4.10366	78.1774	4.11195	9.52292	14.5279
80.0921	71.8357	9.5458	17.7113	5.62178	39.778	4.74752	13.7052	10.4063	23.2475	96.972	6.01899	138.834
109.97	118.937	16.9768	5.2232	5.2232	36.0831	7.44179	10.5311	91.0997	1.29035	15.6752	3.73001	1.80672
21.5975	46.1598	47.4403	48.8652	1.5748	5.85108	8.35613	60.4829	2.24006	18.0743	10.6085	43.5824	11.783
2.01019	11.5648	19.4279	13.7146	111.583	52.3459	4.48391	0.273225	84.8589	17.9082	11.3039	16.7558	44.5449
12.402	114.537	0.734925	57.6861	8.29308	156.444	7.79968	18.7233	84.689	143.136	3.97218	119.914	14.1866
75.0057	29.8924	112.298	79.8975	4.58734	10.4494	2.87099	74.0531	46.5084	44.266	15.3131	34.8737	90.5798
15.4777	11.2283	0.692451	69.843	0.303779	2.05413	4.00739	2.0643	13.6305	4.79311	10.6883	2.23678	30.3872
4.70926	94.21	105.454	9.62581	88.3246	32.274	36.2264	59.2016	13.718	133.666	8.10553	6.69487	41.1535
11.7879	3.23041	10.5487	12.9951	26.2526	87.6238	41.5495	14.3135	17.27	9.35696	7.84499	109.404	28.5254
20.6326	30.5003	9.62679	18.8907	34.0917	9.54055	19.6386	93.8462	18.8909	8.44327	27.6884	13.284	58.9864
19.1453	51.0565	16.5117	154.08	15.1468	8.44845	3.59025	30.5484	7.19345	2.16716	95.8261	7.34899	98.5143
23.7145	16.1196	46.6404	124.838	127.869	18.597	14.9588	92.1089	8.30448	15.2332	0.73529	11.4092	10.4725
25.9629	86.6747	15.2655	24.26	30.7148	34.5962	12.6909	15.5421	8.81365	16.5313	3.3467	14.8835	8.87176
10.8756	106.123	9.37335	25.1349	10.1037	8.21555	2.8223	1.88664	72.0775	13.3264	9.96405	33.2545	44.8471
33.0601	19.1797	50.6945	5.06145	9.11964	8.66923	16.2315	39.9113	5.84245	9.81113	19.5789	15.3088	4.95149
8.95368	119.984	8.88164	8.54541	6.50122	11.9122	44.4647	21.6715	5.4371	40.7404	8.55154	0.175058	72.8951
9.42095	34.5332	61.6555	37.9458	49.3392	124.246	4.5472	21.7665	3.24187	126.099	1.00779	20.0289	13.721
65.4812	8.03974	100.985	89.4975	126.928	11.5714	42.2967	17.3091	93.0388	5.1061	14.2739	16.9259	114.551
31.7524	1.63322	17.3503	9.94715	1.83529	25.6881	17.2767	3.75664	16.3637	16.874	9.33523	45.3586	9.9472
65.0524	126.661	107.608	111.614	19.9299	105.335	19.0019	15.0712	0.418382	28.2782	108.417	63.8031	17.5703
1.97582	14.6483	93.7326	111.353	73.6814	126.979	2.88374	4.86721	12.4243	3.2006	19.7702	25.4091	20.9874
27.1789	10.0462	3.28194	10.4907	10.4907	106.907	10.984	16.9421	51.6951	8.84632	10.4893	9.85935	4.14897
22.6682	63.2166	1.24716	3.07124	1.91105	125.37	3.05567	13.0545	6.05673	50.4942	8.29567	12.0701	12.8224
17.1652	12.9563	36.4104	12.9033	38.4106	71.437	19.839	7.17153	19.8998	15.848	2.34278	2.48125	12.5147
13.0558	7.83961	1.27718	97.1903	3.19142	16.864	2.56159	16.978	52.891	14.918	12.2337	8.39888	2.98155
18.6851	108.097	25.3394	93.796	122.563	105.527	43.5982	8.10599	36.0071	13.9389	8.70979	12.0228	22.5222
85.6225	45.289	13.3695	14.0339	22.1265	42.4364	8.18158	97.1016	7.80487	14.4416	18.5315	14.5763	10.5516
12.9734	4.93298	12.806	70.0672	14.9307	32.2471	111.845	96.0581	30.6236	20.4565	118.109	15.1542	20.1355
15.1649	13.8991	8.29309	1.81736	16.1282	86.6875	22.7218	21.7793	108.998	14.9986	11.2175	12.9636	7.58288
82.9209	107.772	11.56	40.29	1.5763	29.2077	15.5827	3.59396	85.557	90.4442	14.2298	42.4742	144.358
7.92621	15.8344	91.5767	11.4407	31.1593	98.5899	7.71212	10.8185	17.3283	14.1214	13.7115	49.3527	9.08462
66.6535	167.144	87.8827	74.6245	152.306	112.519	60.6518	32.0239	4.71381	4.3362	66.799	12.3823	84.8203
32.8347	12.6693	48.1034	107.965	98.6828	85.0693	3.40554	11.1189	13.0928	0.254248	8.76194	10.1479	139.482
94.9442	99.0712	106.869	11.7712	46.3947	72.5963	67.7126	59.6367	37.0433	23.7366	90.9805	70.9063	37.7528
23.5698	81.8131	10.3183	134.201	100.563	15.1794	61.2599	7.73931	96.5363	10.4396	52.3774	14.8428	1.85155
20.8171	8.07534	12.1972	7.50272	81.2082	16.1795	9.39695	12.7743	4.2895	8.34159	35.4685	105.463	10.4938
105.454	10.6333	49.001	13.5892	33.6675	72.3925	18.107	114.367	15.0348	15.0012	13.7426	12.8087	11.3145
83.7702	112.483	7.33196	19.4941	89.3993	106.969	11.1944	5.77949	7.12558	6.18434	83.4758	40.6148	52.4719
14.1122	115.5	36.0992	10.5598	109.73	17.8156	5.15407	6.39497	102.545	15.8846	14.323	3.75322	21.8159
8.70848	41.0492	121.204	5.32593	5.67914	99.3244	0.678456	50.5836	18.4648	94.6364	16.1517	2.15787	4.76136
86.5065	18.6683	8.95362	105.323	18.8967	111.774	17.0916	13.8599	6.76844	63.6458	111.628	16.7689	10.6374
11.6836	2.19639	98.2221	13.0131	113.92	43.639	15.0022	10.9948	17.9911	43.025	68.1558	6.15789	12.7146
41.2444	45.4131	1.91385	6.56565	86.8109	78.1954	11.2401	11.2401	36.382	62.6965	36.6302	112.337	27.8986
65.2924	42.8382	4.48931	7.1647	64.2447	61.596	9.00681	9.00681	96.117	18.8885	16.0105	79.4324	42.4448
9.60649	4.46606	3.5059	57.1447	2.59644	88.9819	8.63357	2.85597	6.25125	7.48973	77.304	5.01143	6.91648
30.7286	147.344	4.85335	38.7279	38.7279	74.1969	9.76264	15.8245	5.799	60.8516	73.1802	39.5306	5.23582
11.0668	1.86482	110.966	40.3005	120.288	123.267	7.48934	74.5987	6.09656	10.1285	13.5696	7.58645	1.43606
119.188	135.019	76.9521	70.2889	84.8838	12.845	160.074	160.074	4.00626	9.00672	11.3261	39.0706	12.7059
110.703	5.32099	90.1441	2.22065	20.9607	13.8664	4.21851	86.6126	74.5375	7.35791	6.54498	98.1487	13.4276
44.1959	6.04954	79.3589	42.8301	7.01289	90.797	1.82854	2.01153	6.24466	11.5811	3.72403	8.7766	7.84953
2.37798	8.19293	113.775	67.6088	17.0397	6.71781	1.68021	11.6323	112.659	95.5093	3.99853	15.0728	7.75085
47.7103	48.5126	39.8192	43.792	7.22718	33.974	13.4576	12.6522	3.96136	1.10241	8.24535	6.04319	77.9972
51.4496	18.0589	113.614	3.78516	61.6213	17.3156	23.015	23.015	7.32564	86.9341	16.592	1.8312	9.11432
13.0677	97.2294	52.4129	35.1374	85.8124	47.6016	17.8959	5.08	9.39891	2.88341	15.7726	18.954	6.37503
72.5584	1.15076	118.316	103.701	18.6366	111.928	6.3804	26.511	7.57373	16.88	42.336	1.98217	25.766
57.2117	10.535	58.0892	87.2084	12.8995	82.4666	6.72372	7.57984	79.7532	13.254	4.51874	47.9611	34.9593
12.7723	22.746	110.971	3.19753	7.48194	80.3652	11.2084	7.18886	38.0382	12.3775	9.91064	53.3628	3.19034
22.4342	19.5669	7.28602	81.6358	91.8479	69.0937	11.6357	4.50605	7.23883	77.4651	12.7078	14.4734	7.26042
73.2527	3.36286	65.7978	92.8393	15.0024	91.0214	20.2811	8.49089	43.2909	8.14234	0.93833	43.6407	54.9441
79.012	8.27877	43.0545	7.79685	79.5586	64.7161	31.5922	8.61984	11.1169	6.70376	7.92359	79.0488	13.4503
66.4368	10.4647	82.9642	7.56655	69.8832	110.85	16.301	11.6417	98.1788	10.9916	32.1838	13.4154	85.5865
17.9867	39.5527	17.8965	63.7045	5.6003	46.879	11.6747	11.6747	7.17524	2.06749	6.46379	56.708	56.9426
19.444	3.02195	63.5006	12.2331	82.4493	88.3763	6.68456	4.79472	8.27058	5.52944	4.83837	46.2644	1.82111
26.9734	11.6964	8.12304	95.0851	26.5355	94.6753	6.294	7.12569	7.75909	9.23241	10.5116	2.30867	12.5652
30.8271	14.6876	5.05721	10.2121	26.9422	102.047	0.187859	5.97269	17.8393	11.757	113.409	19.7857	3.47667
50.4806	0.455262	7.94168	4.67375	96.1596	71.2978	11.3825	90.8005	8.55748	21.9362	13.0777	28.6988	14.0205
18.2242	18.2242	15.8502	96.278	73.6275	8.79752	23.2752	138.39	5.40858	59.4299	76.4635	13.5137	3.72739
77.3676	2.00347	97.3871	22.0838	17.3913	61.0616	15.9385	4.71028	112.843	2.78683	11.6852	8.86797	15.5467
5.90738	35.0993	30.3374	16.7506	15.3031	100.686	7.2049	11.4198	15.189	6.49362	10.8434	29.0328	10.4404
113.955	15.7157	90.0208	7.9887	97.5116	88.3005	4.17852	6.8748	16.6407	13.0356	92.9756	2.43989	10.5223
47.6995	33.6003	3.30957	1.66859	73.4885	82.6746	7.32243	10.1748	17.6699	11.2839	8.63184	16.3031	12.8582
17.1314	52.5382	17.4047	51.0897	0.955463	36.8282	3.20778	34.5049	36.893	15.7632	4.4431	17.9571	2.0372
8.15305	10.8348	10.9679	30.818	68.1926	89.4768	13.5692	15.1776	5.44502	109.522	38.1738	28.0772	70.6023
3.38592	3.9594	27.962	73.7491	79.3182	79.3678	3.25389	1.69485	10.7906	1.45188	6.07308	11.0235	10.7889
125.419	129.33	45.546	112.254	6.94704	61.595	14.7588	96.6803	7.92426	114.58	4.64616	3.08064	121.157
10.0459	62.0952	4.43159	6.59933	67.5824	71.4071	5.50052	10.088	10.803	58.4265	11.6572	12.1275	14.3475
8.67518	70.2797	96.7348	2.57229	3.50248	91.8234	15.4977	13.5347	5.83646	12.9603	1.97136	9.60526	1.48346
5.99184	49.4231	2.81345	27.9171	58.6727	1.40938	69.4406	1.99619	7.17435	0.364967	21.1944	10.0293	29.2966
74.4675	0.46085	40.5094	24.1344	51.6244	3.65385	15.363	0.877652	0.154104	54.8121	37.1748	4.99214	14.6595
26.633	7.08062	38.7572	47.2348	3.48516	90.3794	6.54318	6.95044	10.6033	5.67838	4.97305	19.5726	5.58187
34.8739	14.9688	4.55754	81.6838	74.4446	107.304	1.44489	9.70207	2.66134	12.6937	11.2848	8.20362	1.12762
70.8514	46.8544	72.2159	93.5157	53.4937	48.8963	2.01112	12.8468	3.12479	9.22394	10.2608	82.679	1.65665
18.7811	4.11469	84.6172	99.1909	56.314	34.7911	6.99173	0.898286	10.6476	1.66443	5.09983	17.2621	11.5218
110.79	65.5912	133.374	46.764	32.944	90.5412	145.889	145.889	1.98541	3.77623	7.63214	13.2952	16.5816
0.818247	5.16798	16.9958	36.4018	55.4004	50.1483	8.87094	10.1717	0.145005	14.659	16.4403	2.86533	17.6892
147.864	12.7939	15.0092	125.133	55.651	95.5293	7.4905	7.32306	8.47824	5.07294	5.52171	45.4743	61.2423
12.4087	28.5853	69.1958	16.6206	2.47737	16.4579	18.3153	30.3176	90.3925	106.238	11.0666	44.9214	68.9592
10.7167	95.7151	80.9832	2.8094	0.45909	64.1952	63.3934	19.6759	2.997	87.3323	12.57	1.02508	2.90117
18.1498	18.1498	16.0224	13.2788	10.3734	17.4035	5.69478	62.8608	3.74424	0.575611	4.82586	3.75594	15.0636
7.49337	24.6877	100.502	44.0214	2.29111	53.316	7.12101	11.2824	13.7095	91.1398	10.4596	9.83722	34.5876
107.48	76.1015	9.67696	14.5967	8.46276	66.9813	94.0959	10.8278	4.09978	10.5193	1.77512	13.2983	5.44306
40.323	120.172	11.5389	32.318	6.67673	101.508	15.4263	5.58273	10.1018	10.8944	60.1341	9.02726	6.56347
102.517	1.10912	1.63932	106.42	87.8635	103.357	10.0148	16.5957	3.93842	43.7741	7.92934	5.98129	13.0443
10.5834	8.59115	104.516	35.0509	112.972	4.18052	11.3875	11.3875	24.4737	11.133	145.117	83.4861	6.65406
11.6095	78.2088	77.7814	4.74222	13.0318	79.9676	1.90832	15.3683	36.2035	15.8343	1.82458	2.67235	15.3248
8.17327	23.4264	68.1028	3.85805	50.2932	85.1807	11.6033	18.2201	1.78856	5.34658	37.6172	3.1496	10.7241
13.3058	110.584	3.00941	9.29496	3.65594	32.4104	14.698	3.11614	23.5238	7.63835	74.1496	2.54249	16.501
92.9171	2.36543	83.8287	5.84196	8.23296	55.1347	16.3805	7.33616	8.12733	4.68486	8.19449	4.06999	5.26395
76.9476	20.7914	14.8225	79.4515	7.45984	57.1799	63.827	21.5612	4.22121	87.3595	4.59044	4.45147	6.17469
3.75553	73.765	78.0939	98.2236	47.6387	61.0883	22.3275	13.7997	12.7232	3.72867	11.4869	1.49723	18.9594
66.3842	37.7327	97.3206	51.8837	11.5012	8.96934	19.0983	55.6764	78.5855	9.05435	78.6249	53.9941	54.2816
85.298	5.33214	104.443	94.4446	104.871	6.932	16.4983	0.505186	89.4664	7.8467	0.905192	7.52854	72.1465
20.7924	98.6483	19.1258	59.1091	88.3146	98.2229	2.92607	3.61146	5.44034	5.59091	8.04867	64.0542	5.34143
12.1129	9.99377	61.0357	87.4354	90.0971	99.9051	84.1297	4.8603	10.1854	136.12	13.029	4.00938	7.96133
103.08	44.0365	1.57166	27.9271	6.81284	134.158	115.422	5.4535	19.8876	63.7238	30.7745	65.4831	4.47791
19.0225	99.3093	50.7237	80.3438	56.1309	38.3815	9.76994	9.23158	122.002	21.8218	10.1625	1.75134	102.822
13.8253	4.60628	9.95386	7.95095	19.4352	89.4989	9.5068	7.98359	65.2295	6.56201	46.3489	5.08868	9.82309
114.722	25.9892	1.17001	63.4828	7.74596	2.17601	3.70183	98.5221	5.84592	6.65166	32.7235	17.2017	14.4756
1.34948	7.36323	22.1293	102.905	62.1249	48.5077	7.9976	7.70319	19.0361	10.7813	12.5703	89.5669	12.1736
68.2457	12.3556	5.21039	103.418	12.5447	108.13	8.31674	61.0767	1.25329	14.1268	7.49457	7.53803	4.80762
7.53803	4.80762	14.1299	1.30284	101.017	98.9308	105.946	0.995845	120.051	1.62141	7.02465	90.1605	89.3328
73.1647	124.555	140.297	87.1851	13.5246	99.2444	9.09984	80.3591	1.69493	7.10664	26.4164	36.8661	8.41924
99.019	44.738	103.987	13.6645	46.399	107.255	93.4531	9.58631	7.84587	18.4682	20.0253	2.22046	4.52656
69.2678	85.9277	5.12825	35.4847	46.361	71.7512	8.72376	92.4109	10.3154	72.3273	11.2548	30.4128	9.4923
25.5417	101.518	8.76981	14.1347	1.91369	89.7348	0.416552	1.65212	10.8604	14.0322	5.45675	3.7803	12.8077
74.8181	110.639	29.5845	0.879411	85.8484	79.7794	8.17081	7.39302	1.71781	6.9043	21.7989	58.7251	12.3464
4.77526	7.35315	9.74797	110.05	26.6936	37.689	137.456	7.86352	12.4651	7.57512	16.2635	15.8844	33.5036
5.81472	92.633	71.0887	19.894	18.3735	125.826	5.25903	16.2547	29.3669	7.45795	111.722	88.6193	7.65822
5.53617	10.0024	4.57873	90.1584	61.8801	65.1808	3.19543	6.53971	4.73359	11.7913	6.56376	83.5779	13.566
20.641	89.2801	124.92	33.5567	67.3323	120.536	137.096	137.096	117.924	48.9337	22.8763	121.917	12.2893
96.0013	60.7993	97.5097	39.4608	34.4856	4.43248	1.39282	97.238	2.48508	62.2255	90.4811	9.39334	8.35501
11.9731	73.885	9.11847	86.965	101.907	98.7056	2.97756	20.0706	1.13736	4.73256	6.06012	10.7098	3.36902
93.7997	4.60612	14.6781	65.6765	81.8461	21.5035	1.79257	12.6646	4.9148	6.45415	9.7763	7.76977	8.19792
7.3948	44.4198	119.869	22.7146	1.90129	148.133	78.3784	5.15055	31.1174	35.4197	34.2977	20.8831	49.6991
NaN	NaN	NaN	NaN	46.2671	46.2671	4.1185	9.05958	62.8999	22.5071	44.9847	71.381	6.20023
77.4642	1.68338	74.351	80.5817	4.36938	0.908025	100.514	90.7698	46.1373	3.28885	58.6822	10.2949	16.629
17.4573	148.534	5.30975	3.21644	69.5354	29.1685	1.74204	33.0918	1.38241	5.06779	14.1159	19.8514	10.3369
51.9621	8.45553	94.5999	126.367	135.828	42.7465	56.5271	7.27117	5.74643	32.4937	9.61091	7.20444	61.1805
28.8398	78.8189	120.718	42.8023	10.4472	5.84133	94.1217	94.1217	64.2042	2.37601	13.082	3.30462	24.0522
3.48579	93.8592	77.1145	100.373	1.12149	73.9402	5.97037	109.424	8.27886	72.0091	70.8254	117.628	12.0605
6.08723	93.5541	14.1766	109.797	49.3042	87.3362	7.56601	5.81234	30.9345	6.41819	7.20682	22.8865	7.26688

## Sheet: Fig. 3
3a										3b								3c								3d				3e					3f			3g
Empirical learning criterion [trials] - alternate		Empirical learning criterion [trials] - go-silent			Performance change point [trials] - alternate		Performance change point [trials] - go-silent			Trial-averaged cross-validated likelihoods [a.u.]								Trial-averaged cross-validated likelihoods [a.u.]												1st sequence - alternate [trials]		1st sequence - go-dark [trials]
1st	3rd	1st	4th		1st	3rd	1st	4th		ACL	AC	AL	UA	4D-RL	3D-RL	2D-RL		ACL	AC	AL	UA	4D-RL	3D-RL	2D-RL		Empirical learning criterion [trials]	Predicted learning [trials]			1st	4th	1st	4th		Strategy perseveration [trials]	Empirical learning criterion [trials]		Prior strategy use	Empirical learning criterion [trials]
756	422	2550	1137		695	329	2453	823		0.520393	0.512881	0.513125	0.509992	0.507582	0.507493	0.504663		0.603238	0.565279	0.584683	0.520191	0.518774	0.516039	0.518291		756	1128.2			481	29	77	270		845	1137		5	422
1382	1024	1809	1089		1492	1044	1595	1300		0.530077	0.525166	0.521745	0.515358	0.513068	0.516111	0.500735		0.508353	0.507985	0.503767	0.50407	0.502352	0.502753	0.502886		1382	1472.01			773	49	561	36		951.5	1089		3	1024
709	381	2223	1156		648	375	2251	983		0.525338	0.520222	0.513786	0.509455	0.509852	0.508025	0.499818		0.555795	0.536676	0.530968	0.524774	0.515775	0.513973	0.511856		709	1065.83			536	16	1262	462		1211	1156		2	381
854	853	507	1134		533	727	1220	964		0.541684	0.534314	0.51896	0.51408	0.51143	0.511799	0.50524		0.638355	0.536993	0.616757	0.524376	0.539636	0.526275	0.540777		854	1061.32			1190	12	761	77		850.5	1134		0	853
1744	356	1401	1020		1705	364	1365	721		0.523386	0.513214	0.513352	0.50783	0.506872	0.506622	0.498312		0.520785	0.593922	0.531838	0.534982	0.537136	0.532274	0.543163		1744	1289.23			1257	113	1500	206		803	1020		9	356
1100	470	1477	662		649	426	1394	658		0.516156	0.508135	0.507471	0.504082	0.503386	0.503383	0.500884		0.513183	0.565332	0.462264	0.53536	0.530503	0.531566	0.543614		1100	1196.94			1500	37	760	336		326	662		2	470
1060	652	1957	1236		976	393	1956	1228		0.530139	0.518722	0.515093	0.508901	0.507032	0.507203	0.499201		0.500667	0.502051	0.500208	0.500314	0.500269	0.50017	0.501039		1060	1179.14			433	12	702	5		552.5	1236		3	652
642	446	3149	956		842	797	3054	953		0.553187	0.53458	0.532659	0.516526	0.515251	0.51436	0.499111		0.661831	0.57286	0.596882	0.528219	0.531638	0.522095	0.525542		642	1305.29			242	51	622	786		850	956		1	446
853	714	969	1574		782	674	911	1389		0.540188	0.530967	0.531376	0.516042	0.515185	0.513735	0.493157		0.637644	0.5884	0.568814	0.53692	0.54582	0.534346	0.542314		853	1182.34			514	30	357	141		1699	1574		4	714
616	136	1465	1243		593	75	1634	1113		0.549422	0.527737	0.540728	0.523889	0.51978	0.519682	0.517056		0.527365	0.564657	0.554305	0.539544	0.527911	0.521804	0.528825		616	1123.7			430	5	1500	58		943	1243		12	136
675	455	1040	1390		384	436	823	1285		0.59837	0.558335	0.57794	0.537132	0.54053	0.535251	0.497863		0.518138	0.513369	0.506844	0.505135	0.502924	0.502734	0.503729		675	1289.94			821	17	668	137		1309.5	1390		5	455
780	1326	1812	865		666	910	1704	1208		0.540566	0.529275	0.522573	0.514683	0.514698	0.51127	0.501251		0.558439	0.521738	0.532264	0.510034	0.508975	0.507924	0.515483		780	1367.26			510		1500			937	865		1	1326
601	99	2581	1094		1037	502	2554	988		0.559134	0.537926	0.542921	0.521806	0.525354	0.521555	0.50072		0.541487	0.513897	0.515308	0.505069	0.504995	0.504883	0.504396		601	1135.05			1334		1500			0	1094		0	99
734	771	1734	1539		646	726	1466	1212		0.518977	0.510902	0.51274	0.508725	0.508626	0.508208	0.502449		0.575527	0.584733	0.579088	0.562729	0.539137	0.537324	0.545958		734	1264.89			1500		30			975	1539		2	771
1708	370	1955	1845		1205	225	1974	1784		0.527397	0.512913	0.525514	0.508316	0.507501	0.506649	0.502285		0.559958	0.50917	0.526285	0.504542	0.504204	0.502961	0.500082		1708	1079.98			639		1149			1889.5	1845		2	370
1461	1237	1268	712		1413	418	1264	673		0.531598	0.512787	0.515904	0.507783	0.507286	0.506422	0.499087		0.5	0.5	0.5	0.500001	0.500002	0.500002	0.500001		1461	1230.01			1412		1078			588	712		0	1237
1206	148	1925	1194		704	944	1855	1150		0.54687	0.524493	0.531412	0.511775	0.513528	0.511917	0.491584		0.63605	0.555654	0.603783	0.531924	0.546318	0.537884	0.545097		1206	1025.48			460		1500			940	1194		5	148
2558	386	1260	1255		1657	408	1139	1063		0.518892	0.509128	0.50719	0.504122	0.502265	0.502474	0.520954		0.568853	0.540492	0.534074	0.511556	0.50933	0.508005	0.506827		2558	1396.24			1366		1027			937.5	1255		1	386
1277	751	1290	1142		1561	554	993	998		0.548309	0.527212	0.534179	0.513819	0.514174	0.512042	0.500068		0.610404	0.607034	0.600601	0.539674	0.55659	0.545997	0.543915		1277	1304.1			230		1261			788.5	1142		3	751
	984	1803	1385			953	1776	1274																		422	784.679								1284.5	1385		1	984
	350	923	868			369	797	851																		1024	1003.95								885	868		1	350
	611		1579			450		1525																		381	749.368								978.5	1579		3	611
	607					811																				853	875.126											0	607
	181					421																				356	651.969											3	181
	729					882																				470	665.663											1	729
	338					202																				652	902.747											7	338
	197					609																				446	633.428											5	197
	462					644																				714	755.348											0	462
	924					853																				136	686.082											1	924
																										455	722.878
																										1326	801.661
																										99	552.166
																										771	471.612
																										370	714.615
																										1237	978.041
																										148	1056.13
																										386	816.886
																										751	829.758
																										984	1220.64
																										350	730.204
																										611	905.326
																										607	956.1
																										181	781.215
																										729	980.296
																										338	560.152
																										197	820.538
																										462	732.359
																										924	704.35
																										1809	1738.92
																										2223	1805.11
																										507	1170.23
																										1401	1454.11
																										1477	1735.76
																										1957	1204.62
																										3149	1798.15
																										969	1052
																										1040	2635.28
																										1812	1219.25
																										2581	1193.93
																										1734	1253.65
																										1955	1374.77
																										1268	1069.54
																										1925	1690
																										1260	1348.92
																										1290	1327.91
																										1803	1553.92
																										923	1613.82
																										1137	815.816
																										1089	959.889
																										1156	770.697
																										1134	1144.2
																										1020	697.148
																										662	666.932
																										1236	402.821
																										956	705.495
																										1574	1030.05
																										1243	816.489
																										1390	971.513
																										865	639.384
																										1094	1415.84
																										1539	790.098
																										1845	1126.59
																										712	709.981
																										1194	1089.5
																										1255	1325.6
																										1142	604.995
																										1385	726.379
																										868	783.682
																										1579	978.017

## Sheet: Fig. 4
4b				4c
				go-dark (114 trials)																			go-left (24 trials)																			visual cue left
Decoding pre cue [%]	Decoding post cue [%]	Decoding post lever [%]		Trial-wise FR [Hz] in 500 ms bins from 3s prior to cue onset to 3s post lever onset																			Trial-wise FR [Hz] in 500 ms bins from 3s prior to cue onset to 3s post lever onset																			Trial-wise FR [Hz] in 500 ms bins from 3s prior to cue onset to 3s post lever onset
77.3	67.5	74		0	0	0	0	0	0	0	0	0	0	0	0	0	0	12	10	8	8		0	0	0	0	0	0	0	0	0	0	0	0	0	0	0	6	0	0		4	2	0	0	0	0	0	0
57.6	59.9	60.8		0	0	2	0	0	0	0	0	0	0	0	0	0	2	18	10	16	6		2	0	6	6	0	6	0	6	6	2	2	4	0	0	10	12	6	6		2	0	6	6	0	6	0	6
81.5	88.9	92.1		0	0	4	0	0	0	0	0	0	0	2	0	2	0	2	0	0	0		2	2	4	2	4	0	0	0	0	0	4	4	2	0	6	4	6	2		0	4	4	12	4	4	2	8
84.8	79.4	72.5		0	0	0	2	0	0	0	0	0	0	0	0	0	0	2	4	4	4		0	4	4	12	4	4	2	8	6	2	6	6	4	2	6	12	8	8		4	0	0	2	2	4	0	0
89.4	92.2	92.5		0	0	0	0	2	0	0	0	0	0	0	0	0	4	14	2	8	8		0	0	0	4	8	6	2	2	4	2	2	2	2	4	22	10	10	8		10	4	2	2	2	2	0	2
70.4	76	73		0	0	0	0	2	4	0	0	2	4	2	4	0	0	10	6	8	6		4	0	0	2	2	4	0	0	0	0	0	0	2	8	4	0	0	10		4	6	14	4	4	0	2	0
68.1	73.5	79.3		0	0	0	0	2	0	0	0	0	0	0	0	0	4	0	0	0	10		0	0	0	0	0	0	0	2	0	0	0	0	0	0	24	26	16	18		10	10	2	2	4	4	2	4
74.5	86.2	89.1		0	0	0	0	0	0	0	0	0	0	0	0	0	0	12	8	10	30		6	2	0	2	2	0	0	0	0	0	2	0	2	8	18	10	24	8		4	0	0	0	0	0	0	0
75.9	89.7	92		0	0	4	2	4	4	0	2	4	2	0	0	0	0	0	0	0	0		0	4	6	4	2	10	8	4	0	0	0	0	2	2	20	18	16	14		0	0	0	0	0	4	0	0
69.9	74.1	82.1		0	0	0	0	0	0	0	0	0	0	0	0	0	0	0	6	2	0		10	4	2	2	2	2	0	2	0	0	0	0	6	20	10	12	8	4		0	0	0	2	4	0	0	0
55	62.7	73.5		0	0	0	0	0	0	0	0	0	0	0	0	0	6	6	6	4	8		4	6	14	4	4	0	2	0	6	6	2	4	8	14	10	8	2	4		0	2	0	0	4	0	0	0
82.3	81.3	86.9		0	2	2	2	0	4	0	0	2	0	0	0	0	0	4	8	6	4		0	0	0	0	0	0	0	0	0	0	0	0	0	16	22	14	18	12		0	0	4	0	2	0	0	0
76.9	79.5	76.9		0	0	0	0	0	0	0	0	0	0	0	2	0	2	10	10	4	10		2	0	2	2	4	2	0	0	0	0	0	0	4	0	14	24	14	18		0	0	0	0	0	0	0	0
70.7	76.8	91		2	0	0	0	0	0	0	0	0	0	0	0	0	0	2	2	0	0		0	0	0	4	6	0	0	4	2	4	4	4	4	10	16	12	10	8		4	6	6	0	4	0	0	4
69	68.6	72.4		0	0	4	6	0	0	0	0	0	0	0	0	0	0	12	8	2	0		0	2	0	0	4	0	0	0	2	8	4	2	6	4	2	0	6	4		4	0	6	4	2	0	2	2
80.5	81.7	78.7		0	0	0	0	0	0	0	0	2	6	4	0	0	4	0	0	2	0		0	0	4	0	2	0	0	0	0	0	0	2	4	2	2	0	0	2		0	0	2	0	2	2	0	0
76.7	81.4	76.8		0	0	0	0	0	0	0	0	0	0	0	0	2	12	12	6	8	0		0	0	0	0	0	0	0	0	6	0	0	0	0	0	0	0	0	0		0	0	2	0	0	0	0	4
82.3	84.1	94.8		0	0	0	0	0	0	0	0	0	0	0	0	0	0	0	0	0	0		0	0	0	0	0	0	0	4	4	2	8	4	2	0	8	6	10	8		0	0	0	0	0	0	0	0
83.9	87.1	88.3		0	0	0	0	0	0	0	0	0	0	0	0	0	0	10	10	8	8		0	0	0	0	0	0	0	0	8	0	4	0	0	0	12	20	14	16		0	0	0	0	0	0	0	0
83.3	81.5	88.5		2	4	4	2	0	0	2	0	0	0	0	0	0	0	0	0	2	10		4	6	6	0	4	0	0	4	8	6	2	2	6	2	2	8	6	10		4	2	0	0	0	0	0	0
61	72.4	76.6		0	0	0	0	0	2	2	0	0	2	0	4	4	2	0	0	0	2		0	0	0	0	0	0	0	0	0	0	0	0	2	0	0	2	12	20		0	0	0	0	0	2	0	0
62.3	56.1	70		0	0	0	0	0	0	4	2	2	0	0	0	0	4	4	4	14	8		4	0	6	4	2	0	2	2	2	0	0	0	2	0	0	4	0	4		0	0	0	0	0	0	0	0
54.9	66.1	62.3		0	6	0	2	0	0	0	2	2	4	0	0	0	4	10	8	6	8		0	0	0	0	0	0	0	6	4	6	4	0	4	4	22	10	2	2		4	2	2	0	0	2	0	2
83.5	79.7	83.7		0	0	0	0	0	0	0	0	0	0	0	0	0	0	2	6	6	6		0	0	2	0	2	2	0	0	0	0	0	0	0	0	0	2	6	0		0	0	4	0	0	0	0	0
59.4	61.1	77.7		0	0	0	0	0	0	0	4	0	0	0	0	0	0	8	10	4	0																					0	0	0	2	0	0	0	0
86.7	86.9	90.8		0	2	0	0	0	0	2	2	2	0	0	0	0	2	12	10	10	4																					0	0	0	0	2	4	0	0
80.4	89	90.6		0	0	0	0	0	0	0	0	0	0	0	2	4	10	6	8	8	12																					0	0	4	2	4	4	0	2
82.3	89.1	93.1		4	2	0	0	0	0	0	0	0	0	0	0	0	0	0	2	4	8																					0	0	0	0	0	0	0	0
89.3	94.3	98.3		0	0	0	0	0	0	0	0	0	0	0	0	0	0	8	6	4	2																					0	2	2	2	0	4	0	0
94.9	95.4	98.7		0	0	0	0	0	0	0	0	0	0	0	0	0	0	2	4	6	4																					0	0	4	6	0	0	0	0
78.2	65	72.4		0	0	0	0	0	0	0	0	0	0	0	0	0	0	0	2	14	10																					0	0	0	0	0	0	0	0
72.5	65.1	80.7		0	0	0	0	2	0	0	0	0	0	0	0	0	0	0	2	2	0																					0	0	0	0	0	0	0	0
69	68.1	72.9		0	0	0	0	0	0	0	0	0	0	0	0	0	0	0	0	0	2																					2	4	4	2	0	0	2	0
55.3	61.3	65.9		0	0	0	0	0	0	0	0	0	0	0	0	0	0	0	0	0	2																					0	0	0	0	0	2	2	0
87.5	90.6	95.7		0	0	0	0	0	0	0	0	0	0	0	0	0	0	0	0	0	6																					0	0	0	0	0	0	0	0
75.9	79.1	75.7		2	0	0	0	0	0	0	0	0	0	0	0	0	0	0	4	0	0																					0	0	0	0	0	0	0	4
73.1	69.4	86.3		0	0	0	0	0	0	0	0	0	0	0	0	0	0	0	0	0	0																					4	2	0	0	0	0	0	0
76.7	86.3	92.3		0	0	0	0	0	0	0	0	0	0	0	0	0	0	0	0	0	0																					0	0	0	0	0	0	0	0
68.2	67.2	76.4		0	0	2	0	0	0	0	0	0	0	0	0	0	2	2	4	8	8																					0	0	0	0	0	2	0	0
66.6	67.1	69.9		0	0	0	0	0	0	0	0	0	0	0	0	0	0	0	0	6	6																					0	0	0	0	0	0	0	0
54.3	55.4	64		0	0	0	0	0	0	0	0	0	0	0	0	0	0	0	0	8	8																					0	0	0	0	0	0	0	0
82.5	72.6	86.6		0	0	0	0	0	0	0	0	0	0	0	0	0	0	0	4	8	4																					2	0	0	0	0	0	0	0
77.1	88.2	86.7		0	0	0	0	0	0	0	0	0	0	0	0	0	0	0	0	0	0																					0	0	0	0	0	0	0	0
81.5	88.7	87.5		0	0	0	0	0	2	0	0	0	0	0	0	0	0	0	0	0	2																					0	0	0	0	0	0	0	0
65	72.6	84.9		0	0	0	0	0	0	0	0	0	0	0	0	0	0	0	2	8	6																					0	0	0	0	0	0	0	0
95.3	94.7	97.3		0	0	0	0	0	0	0	0	0	0	0	0	0	0	2	8	6	4																					0	0	0	0	0	2	0	0
96	99.1	97.3		0	0	0	0	0	0	0	0	0	0	0	0	0	2	4	6	4	2																					0	0	0	0	0	0	0	0
64	65.9	67.7		0	0	0	0	0	0	0	0	0	0	0	0	0	0	0	2	8	6																					0	0	0	0	0	0	0	0
58.9	79.3	81.7		0	0	0	0	0	0	0	0	0	0	0	0	0	0	0	0	0	0																					0	0	0	0	0	0	0	0
84.6	88.1	91.3		0	0	0	0	0	2	0	0	0	0	0	0	0	0	0	2	0	0																					0	0	0	0	0	2	0	0
53.4	75.4	80		0	0	0	0	0	0	0	0	0	0	0	0	0	0	0	0	0	0																					0	0	0	0	0	0	0	0
72.2	81.1	83.9		0	0	2	0	0	0	0	0	0	0	0	0	0	0	2	4	8	12																					0	0	0	0	0	0	0	0
71.1	65.4	78.5		0	0	0	0	0	0	0	0	0	0	0	0	0	0	0	0	0	0																					0	0	0	6	8	0	0	0
62.9	64.5	71.3		0	0	0	0	0	0	0	0	0	0	0	0	0	0	2	10	12	0																					0	0	0	0	0	0	0	0
67.9	78.1	78.5		0	0	0	0	0	0	0	0	0	0	0	0	0	0	0	0	0	0																					0	0	0	0	0	0	0	0
72	75.8	86.3		0	0	0	6	8	0	0	0	0	0	0	0	0	0	0	0	0	0																					0	6	0	2	0	0	0	0
86.2	70	79.3		0	0	0	0	0	0	0	0	0	0	0	0	0	2	8	8	8	6																					0	0	0	0	0	0	0	0
67.3	72.6	79.1		0	0	0	0	0	0	0	0	0	0	0	0	0	0	0	0	0	0																					0	0	0	0	0	0	0	0
72.1	59.2	56.9		0	0	0	0	0	0	0	0	0	0	0	0	2	0	0	0	2	4																					4	6	0	0	2	4	8	6
84.7	87.7	85.5		0	0	0	0	0	0	0	0	0	0	0	0	12	0	10	10	6	4																					0	0	0	0	0	0	0	0
49.1	60.6	51.4		0	0	2	0	0	0	0	0	0	0	0	0	0	0	0	0	0	0																					0	0	0	0	0	0	0	0
67.7	75.3	74.5		0	0	0	0	0	0	0	0	2	0	0	0	0	0	2	8	4	4																					0	2	2	4	0	4	0	0
59.5	64.1	68.2		0	0	0	0	0	0	0	0	0	0	0	0	0	0	0	2	6	0																					0	0	0	0	0	0	0	0
72.8	80.3	85.5		0	0	0	0	0	0	0	0	0	0	0	0	0	0	0	2	8	4																					0	0	0	0	0	2	0	0
66.7	68.8	67.9		0	0	0	0	0	0	0	0	0	0	0	0	0	0	0	2	8	4																					0	4	12	10	14	4	0	0
53.7	51.7	51.5		0	0	0	0	0	0	0	0	0	0	0	0	0	0	2	12	22	12																					0	0	0	0	0	0	0	0
71	72.6	77.7		4	6	0	0	2	4	8	6	8	4	0	4	0	0	0	0	2	6																					4	2	0	0	0	0	0	0
68.4	60	68		0	0	0	0	0	0	0	0	0	0	0	0	0	0	4	4	4	6																					0	0	0	0	0	2	0	0
75.3	76.5	71		0	0	0	0	0	0	0	0	0	0	0	0	0	0	0	18	8	10																					0	2	0	0	0	4	0	0
68.3	65.3	70.2		0	0	0	0	0	0	0	0	0	6	4	0	0	4	6	16	10	8																					0	0	2	6	4	4	4	2
58.3	67.5	67.1		2	0	0	0	0	0	0	0	2	0	0	0	0	2	12	6	14	12																					0	0	0	0	0	0	0	0
50.3	66	51.9		0	2	2	4	0	4	0	0	0	0	0	0	0	0	0	0	0	4																					0	0	0	0	0	2	0	0
70.6	71.7	76.7		0	0	0	0	0	0	0	0	0	0	0	0	0	2	6	14	12	10																					0	0	0	0	0	0	0	0
73	71.1	83.3		10	0	2	0	4	2	0	0	0	0	2	0	2	6	0	0	4	4																					0	0	0	0	0	0	0	0
66	58.7	70.6		0	0	0	0	0	0	0	0	0	0	0	0	0	0	0	0	0	0																					0	0	0	0	0	0	0	0
54.9	59.1	67.1		0	4	6	6	10	6	2	4	0	6	0	4	6	6	6	6	6	6																					0	0	0	0	0	0	0	0
69.7	75.1	75.7		0	0	0	0	0	2	0	0	0	0	0	0	2	0	4	4	2	0																					0	0	0	2	0	0	4	2
82.3	81.2	89.3		0	0	0	0	0	0	0	0	0	0	0	4	4	4	6	8	10	6																					0	0	0	0	0	0	0	0
94.4	98.4	96.9		6	4	4	0	2	2	0	0	0	4	2	2	0	2	2	0	0	2																					0	0	0	0	0	0	0	0
80.9	85	87		0	0	0	0	0	0	0	0	0	0	0	0	0	2	0	0	0	4																					0	2	2	0	2	4	0	0
85.5	85.5	83.5		0	0	0	0	0	0	0	0	0	0	0	0	2	0	0	2	6	8																					0	0	0	0	0	0	0	0
82.7	77.3	75.3		0	2	0	0	0	0	0	0	0	0	0	0	0	0	2	0	0	4																					0	0	0	0	0	0	0	0
83.8	80.1	78.9		0	0	0	0	0	0	0	0	0	0	2	0	0	0	0	2	0	0																					2	0	0	0	0	0	0	0
85.4	80.6	78.3		2	0	0	0	0	0	0	0	0	0	0	0	0	6	8	12	10	18																					0	0	0	2	2	0	0	0
84.9	83.3	87.4		0	0	2	6	4	4	4	2	0	0	0	4	2	6	0	0	0	4																					0	2	0	0	0	0	0	0
93.5	96.3	91		2	0	0	2	0	0	6	0	2	0	4	2	0	4	12	8	8	14																					0	0	0	0	0	0	0	0
71.9	67.9	62.1		0	0	0	0	0	2	0	0	0	0	0	0	0	0	0	0	0	0																					0	0	0	0	0	0	0	0
84.2	82.9	79.2		0	0	0	0	0	0	0	0	0	0	0	0	0	0	0	2	10	4																					0	0	0	0	0	0	0	0
82.7	86.7	83.8		0	0	0	0	0	0	0	0	0	0	2	0	0	2	8	10	8	6																					2	2	2	6	4	8	4	2
86.2	84.7	89.9		0	0	0	0	0	0	0	0	0	0	0	0	0	0	0	0	0	0																					0	0	0	10	2	0	0	2
74.9	79.1	84.1		2	0	0	0	0	0	0	0	0	0	0	0	0	0	6	0	4	2																					0	0	2	4	0	0	0	0
91.7	90.9	94.5		0	0	0	0	0	2	0	0	0	0	2	6	2	2	0	4	12	2																					0	0	0	0	0	0	0	0
73.8	78.1	81.1		0	0	0	0	0	0	0	0	0	0	0	0	0	0	0	0	0	0																					8	2	2	0	2	0	0	0
53.2	54.2	61.6		0	0	0	0	0	0	0	0	0	0	0	0	0	0	0	2	6	2																					4	4	6	2	6	2	0	0
67.9	78.2	73		0	0	0	0	0	0	0	0	0	0	0	0	0	0	2	0	0	0																					4	6	6	6	10	8	0	0
66	72	68.9		0	0	0	0	0	0	0	0	0	0	0	0	0	0	8	12	4	6																					0	0	0	0	0	0	0	0
50.1	69.3	66.5		4	0	0	0	0	0	0	0	0	0	0	0	0	0	0	0	0	0																					4	6	4	4	2	4	2	0
61.7	72.3	79.9		0	0	0	0	0	0	0	0	0	0	0	0	0	0	2	2	8	2																					0	0	0	0	0	0	0	0
60.2	62	55		0	0	0	0	0	0	0	0	2	8	4	0	0	0	0	0	2	0																					2	6	2	4	2	2	4	0
68.1	72.1	69.1		0	0	0	0	0	0	0	0	0	0	0	0	0	0	0	2	2	2																					0	0	0	0	0	0	0	0
65.3	59.8	66.2		0	0	0	0	0	0	0	0	0	0	0	0	0	0	0	2	12	6																					0	0	2	2	4	2	0	0
65.5	65	62.3		0	0	0	0	0	0	0	0	0	0	0	0	0	0	4	8	14	10																					0	0	0	2	0	0	0	0
62.3	58.7	62.1		0	0	0	0	0	0	0	0	0	0	0	0	2	2	6	8	4	8																					0	0	0	0	0	0	0	0
46.2	60.6	54.2		8	6	6	0	0	0	0	0	0	0	4	0	2	0	6	6	16	18																					0	0	0	0	0	0	0	0
50.4	49.4	50		0	0	0	2	2	2	0	2	0	0	0	0	0	0	4	0	6	2																					0	0	0	0	0	0	0	0
				0	0	0	0	0	0	0	0	0	0	0	0	0	0	0	4	4	0																					0	0	0	0	0	2	0	0
				4	0	0	0	0	0	0	0	0	0	0	0	0	4	0	4	10	4																					0	0	0	2	0	0	0	2
				0	0	0	0	0	0	2	0	0	0	0	0	0	0	0	0	0	0																					0	0	0	0	0	0	0	0
				0	0	4	4	2	2	0	0	0	0	2	0	2	0	0	4	0	0																					0	0	0	0	0	0	0	0
				0	0	0	0	0	0	0	0	2	2	0	0	0	0	0	2	0	4																					0	0	0	0	2	0	0	2
				4	8	8	8	6	2	0	0	0	0	2	0	4	6	14	8	8	8																					0	0	0	0	0	0	0	0
				2	0	0	0	0	4	6	2	6	4	0	0	0	0	0	0	10	4																					0	0	0	0	2	10	0	2
				2	0	0	0	0	0	0	0	0	0	4	4	2	4	2	2	2	6																					8	0	0	0	0	0	0	4
				0	2	4	8	4	4	0	0	0	0	0	0	0	0	0	0	0	0																					0	0	0	0	0	0	0	0
																																										0	0	0	0	0	0	0	0
																																										0	0	0	0	0	0	0	0
																																										0	0	0	0	0	0	0	0
																																										0	0	0	0	0	0	0	0
																																										0	0	0	0	0	0	0	0
																																										0	0	0	0	0	0	0	0
																																										0	0	0	0	0	0	0	0
																																										2	0	0	2	0	0	0	0
																																										0	0	0	0	4	0	0	0
																																										0	0	0	0	0	0	0	0
																																										0	0	2	0	4	4	0	0
																																										0	8	4	0	6	4	2	0
																																										0	0	0	0	0	0	0	0
																																										0	0	0	0	0	0	0	0
																																										0	0	0	0	0	0	0	0
																																										0	0	0	0	2	0	0	0
																																										0	0	0	0	0	0	0	0
																																										0	0	0	0	0	0	0	0
																																										0	0	0	0	0	0	0	0
																																										0	0	0	0	0	0	0	0
																																										0	0	4	0	2	6	4	0
																																										0	0	0	0	0	0	0	0
																																										0	0	0	0	0	0	0	0
																																										0	0	0	0	0	0	0	0
																																										0	0	0	0	0	0	0	0
																																										0	0	0	0	0	0	0	0
																																										0	0	0	0	0	0	0	0
																																										0	0	0	0	0	0	0	0
																																										0	0	0	0	0	0	0	0
																																										0	0	0	0	0	0	0	0
																																										0	0	0	0	0	0	0	0
																																										0	0	0	0	0	0	0	0
																																										0	0	0	0	0	0	0	0
																																										0	0	0	0	0	0	0	0
																																										2	2	0	2	0	0	0	0
																																										0	0	0	0	0	0	0	0
[truncated: 96 more columns]

## Sheet: Fig. 5
5b					5c			5d			5e								5i-k
Strategy ratio [%] - Low-dim		Strategy ratio [%] - High-dim									Trial-averaged cross-validated likelihoods [a.u.]								See Data availability statement how to obtain and data and code to reproduce panels i-k
Human	Simulated	Human	Simulated		Onset 1st correc t sequence [trials]	Performance change point [trials]		Onset 1st correc t sequence [trials]	reaction time point [trials]		ACL	AC	AL	UA	4D-RL	3D-RL	2D-RL
80	54.7619	71.2	64.2857		23	25		25	38		0.612506	0.588948	0.606903	0.54232	0.574135	0.556336	0.561569
44.4444	17.4603	19.0476	0		21	17		14	16		0.618075	0.61529	0.5887	0.56388	0.560618	0.574772	0.504063
68	41.2698	55.2	25.3968		18	27		48	49		0.58705	0.595103	0.576709	0.554222	0.540966	0.549554	0.55403
52	38.0952	31.2	21.4286		15	14		34	41		0.585367	0.555151	0.572271	0.533476	0.530439	0.524312	0.52254
78.5714	65.0794	0	23.0159		56	47		15	13		0.525071	0.512894	0.501106	0.494968	0.504796	0.498862	0.497523
36.5079	44.4444	11.1111	49.2063		63	63		25	55		0.548875	0.535894	0.543218	0.530943	0.54017	0.534728	0.538868
79.3651	35.7143	42.0635	53.1746		47	36		12	48		0.544627	0.548857	0.524525	0.527638	0.51632	0.517746	0.521001
67.4603	13.4921	7.93651	9.52381		40	39		2	65		0.700648	0.629274	0.63554	0.575209	0.626359	0.643796	0.63786
62.6984	49.2063	57.9365	10.3175		63	63		17	21		0.602058	0.598886	0.597962	0.556327	0.604641	0.604821	0.633639
72.5806	37.3016	50	25.3968		23	61		29	51		0.662281	0.659537	0.607045	0.602502	0.587036	0.594585	0.616416
62.6984	23.0159	0	18.254		49	36		42	52		0.501481	0.503754	0.50472	0.501449	0.510146	0.497426	0.5168
52.381	49.2063	0	36.5079		87	68		44	48		0.561936	0.567241	0.531032	0.515506	0.518981	0.528384	0.497333
90.625	81.746	71.875	34.127		71	71		15	20		0.664536	0.665757	0.597208	0.606866	0.60102	0.572235	0.650568
53.1746	26.1905	34.127	12.6984		20	19		73	106		0.581915	0.519295	0.550769	0.518423	0.538213	0.543507	0.554875
67.7419	39.6825	0	4.7619		25	24		136	90		0.675986	0.688057	0.60598	0.603177	0.58867	0.609021	0.609955
76.9841	44.4444	0	7.14286		51	17		155	125		0.497051	0.463027	0.48868	0.478951	0.495635	0.491709	0.475085
95.122	15.0794	13.0081	0		14	28		30	145		0.595816	0.596143	0.57029	0.580605	0.545339	0.569848	0.589414
66.4	42.8571	28	27.7778		48	48		56	112		0.563537	0.508942	0.54226	0.483546	0.519571	0.517403	0.511743
100	57.1429	32.7434	31.746		40	15		135	130		0.573862	0.551066	0.549581	0.543302	0.530512	0.542086	0.557649
99.1379	26.9841	27.5862	0		34	31		80	56		0.77365	0.775251	0.763838	0.755238	0.693952	0.739649	0.797915
99.2063	19.0476	15.873	19.8413		15	14		77	86		0.533845	0.518017	0.526106	0.52021	0.519737	0.518139	0.519159
46.4912	34.127	44.7368	12.6984		47	46		47	59		0.647347	0.662582	0.614518	0.534234	0.624527	0.622196	0.598637
56.7797	41.2698	8.47458	16.6667		25	25		167	110		0.543797	0.543593	0.431751	0.479208	0.511081	0.4777	0.469014
69.6	53.1746	54.4	17.4603		19	15		59	50		0.558894	0.567886	0.544656	0.529844	0.533749	0.549221	0.564791
43.0894	49.2063	13.8211	23.8095		7	25		63	68		0.52756	0.530128	0.511211	0.509612	0.516247	0.522381	0.49582
81.746	24.6032	58.7302	58.7302		50	51		11	12		0.538795	0.516235	0.495451	0.496955	0.504881	0.496926	0.488714
57.9365	13.4921	16.6667	0		17	16		21	50		0.63199	0.616093	0.569656	0.588449	0.570074	0.58912	0.571752
69.0476	53.1746	12.6984	7.93651		24	23		4	103		0.570756	0.533791	0.502378	0.51785	0.520065	0.528194	0.523213
92.0635	68.254	37.3016	0		29	29		14	102		0.595426	0.57481	0.574254	0.545212	0.550135	0.545841	0.532845
64.2857	43.6508	47.619	19.0476		42	36		19	101		0.621412	0.586141	0.590107	0.536025	0.559381	0.552378	0.496916
56	20.6349	60.8	0		16	7		38	50		0.515924	0.497717	0.476569	0.486781	0.510586	0.505242	0.473137
	24.6032		0		4	3		1	74
	25.3968		35.7143		44	42		82	87
	31.746		24.6032		15	102		24	21
	37.3016		15.0794		73	69		23	46
	34.127		22.2222		136	110		1	40
	23.8095		24.6032		127	127
	30.1587		14.2857		30	140
	25.3968		24.6032		135	135
	15.873		49.2063		80	76
	32.5397		53.9683		77	76
	62.6984		8.73016		87	76
	42.0635		7.14286		47	46
	31.746		14.2857		59	55
	28.5714		49.2063		63	72
	23.0159		0		24	62
	42.0635		24.6032		21	102
	35.7143		33.3333		4	3
	32.5397		36.5079		26	26
	50.7937		0		14	91
	49.2063		22.2222		24	12
	43.6508		6.34921		19	21
	29.3651		11.9048		38	39
	42.0635		0		1	48
	53.9683		14.2857		1	3
	46.0317		38.8889		82	84
	26.1905		23.0159		57	56
	42.0635		0		24	23
	42.0635		0		1	47
	23.8095		7.93651		40	40
	5.55556		0
	45.2381		0
	32.5397		28.5714
	38.8889		0
	20.6349		7.93651
	11.9048		19.0476
	30.1587		14.2857
	42.0635		12.6984
	23.0159		0
	34.127		0
	27.7778		25.3968
	31.746		7.14286
	45.2381		7.93651
	25.3968		13.4921
	21.4286		53.9683
	51.5873		46.0317
	33.3333		47.619
	19.0476		23.8095
	52.381		17.4603
	57.1429		34.127
	31.746		39.6825
	53.1746		47.619
	57.9365		38.0952
	19.8413		21.4286
	46.8254		53.9683
	14.2857		13.4921
	13.4921		37.3016
	36.5079		14.2857
	30.9524		23.8095
	31.746		19.8413
	41.2698		0
	24.6032		0
	45.2381		35.7143
	61.1111		0
	38.8889		47.619
	38.0952		23.8095
	20.6349		22.2222
	35.7143		28.5714
	14.2857		5.55556
	20.6349		20.6349
	38.8889		8.73016
	29.3651		26.1905
	48.4127		26.9841
	15.873		5.55556
	71.4286		52.381
	50.7937		0
	30.1587		0
	57.1429		24.6032
	34.127		23.8095
	26.1905		27.7778
	34.127		50.7937
	34.9206		13.4921
	34.9206		42.0635
	38.0952		21.4286
	46.8254		45.2381
	24.6032		27.7778
	24.6032		74.6032
	42.8571		50.7937
	35.7143		31.746
	53.1746		7.14286
	37.3016		23.0159
	50		6.34921
	57.1429		15.873
	50.7937		33.3333
	34.127		40.4762
	26.9841		40.4762
	31.746		28.5714
	51.5873		37.3016
	26.9841		22.2222
	39.6825		26.9841
	7.93651		19.8413
	82.5397		47.619
	37.3016		0
	42.0635		0
	45.2381		22.2222
	42.8571		32.5397
	34.9206		19.0476
	55.5556		47.619
	48.4127		27.7778
	14.2857		26.1905
	21.4286		28.5714
	41.2698		0
	7.93651		32.5397
	15.0794		15.873
	70.6349		0
	49.2063		0
	43.6508		30.1587
	23.8095		26.9841
	62.6984		23.0159
	32.5397		30.9524
	29.3651		15.0794
	24.6032		17.4603
	41.2698		44.4444
	31.746		60.3175
	69.8413		28.5714
	42.0635		29.3651
	30.9524		50
	50.7937		5.55556
	40.4762		42.0635
	49.2063		11.9048
	57.1429		6.34921
	0		59.5238
	42.8571		34.9206
	17.4603		18.254
	55.5556		61.9048
	26.1905		13.4921
	46.8254		22.2222
	29.3651		37.3016
	45.2381		0
	40.4762		38.8889
	50		30.1587
	29.3651		0
	50.7937		7.14286
	36.5079		65.873
	47.619		15.873
	34.9206		76.1905
	34.9206		14.2857
	35.7143		34.127
	26.1905		14.2857
	38.8889		36.5079
	16.6667		35.7143
	45.2381		37.3016
	31.746		17.4603
	35.7143		13.4921
	42.8571		65.873
	43.6508		36.5079
	23.8095		7.14286
	52.381		24.6032
	33.3333		35.7143
	7.93651		56.3492
	36.5079		7.14286
	23.0159		0
	34.9206		10.3175
	52.381		0
	46.0317		5.55556
	17.4603		31.746
	7.93651		31.746
	29.3651		15.873
	42.8571		0
	76.1905		14.2857
	42.8571		38.0952
	39.6825		38.0952
	61.9048		39.6825
	43.6508		34.127
	16.6667		28.5714
	33.3333		30.9524
	33.3333		34.9206
	56.3492		0
	31.746		11.9048
	42.8571		33.3333
	63.4921		27.7778
	30.1587		7.14286
	35.7143		24.6032
	38.8889		0
	20.6349		0
	49.2063		7.14286
	39.6825		12.6984
	61.1111		46.0317
	26.9841		30.9524
	49.2063		24.6032
	55.5556		7.93651
	7.93651		23.8095
	39.6825		20.6349
	20.6349		0
	22.2222		32.5397
	30.1587		33.3333
	66.6667		4.7619
	53.1746		6.34921
	38.0952		60.3175
	56.3492		21.4286
	40.4762		21.4286
	49.2063		34.9206
	62.6984		34.9206
	26.9841		0
	34.9206		7.14286
	27.7778		12.6984
	57.1429		23.8095
	11.1111		19.0476
	23.0159		12.6984
	26.9841		7.14286
	36.5079		17.4603
	32.5397		33.3333
	29.3651		19.0476
	30.1587		15.873
	31.746		37.3016
	36.5079		19.0476
	55.5556		6.34921
	49.2063		0
	46.8254		16.6667
	19.0476		14.2857
	35.7143		20.6349
	44.4444		0
	27.7778		0
	37.3016		13.4921
	34.9206		13.4921
	59.5238		29.3651
	65.0794		51.5873
	5.55556		14.2857
	57.9365		10.3175
	50		16.6667
	26.9841		11.9048
	21.4286		28.5714
	52.381		0
	45.2381		32.5397
	58.7302		41.2698
	42.8571		48.4127
	34.127		29.3651
	19.8413		13.4921
	42.8571		7.93651
	42.8571		39.6825
	25.3968		0
	53.1746		7.93651
	13.4921		38.8889
	32.5397		40.4762
	26.9841		7.14286
	21.4286		43.6508
	58.7302		7.14286
	38.8889		6.34921
	63.4921		27.7778
	14.2857		50
	49.2063		44.4444
	23.0159		53.9683
	35.7143		50.7937
	43.6508		0
	56.3492		0
	51.5873		18.254
	12.6984		30.1587
	49.2063		20.6349
	32.5397		33.3333
	72.2222		30.9524
	35.7143		31.746
	4.7619		67.4603
	41.2698		15.873
	44.4444		47.619
	50.7937		23.8095
	41.2698		30.1587
	36.5079		28.5714
	35.7143		31.746
	29.3651		26.9841
	58.7302		33.3333
	20.6349		24.6032
	18.254		39.6825
	45.2381		6.34921
	34.9206		26.1905
	38.8889		42.0635
	13.4921		4.7619
	43.6508		0
	60.3175		18.254
	69.0476		0
	60.3175		46.8254
	42.0635		15.0794
	37.3016		42.0635
	20.6349		20.6349
	32.5397		0
	32.5397		12.6984
	38.8889		29.3651
	62.6984		24.6032
	26.9841		0
	45.2381		41.2698
	57.9365		34.9206
	34.9206		22.2222
	42.0635		26.9841
	36.5079		18.254
	38.0952		11.1111
	61.9048		30.1587
	61.1111		34.127
	31.746		7.93651
	14.2857		18.254
	13.4921		11.9048
	26.9841		23.8095
	49.2063		54.7619
	30.9524		0
	66.6667		22.2222
	26.9841		20.6349
	53.1746		7.14286
	52.381		12.6984
	35.7143		46.0317
	0		42.0635
	38.8889		17.4603
	57.1429		7.93651
	57.1429		0
	23.8095		45.2381
	49.2063		24.6032
	18.254		0
	34.9206		15.0794
	19.0476		8.73016
	30.9524		7.14286
	59.5238		15.0794
	26.9841		21.4286
	34.127		27.7778
	42.0635		19.0476
	34.9206		11.1111
	48.4127		22.2222
	21.4286		19.8413
	35.7143		6.34921
	69.0476		31.746
	50		24.6032
	11.1111		12.6984
	46.8254		30.1587
	40.4762		33.3333
	45.2381		10.3175
	30.1587		15.0794
	47.619		26.1905
	43.6508		64.2857
	30.9524		9.52381
	47.619		13.4921
	13.4921		0
	56.3492		6.34921
	41.2698		47.619
	24.6032		0
	51.5873		0
	17.4603		7.14286
	60.3175		15.0794
	17.4603		42.0635
	51.5873		0
	53.1746		42.8571
	25.3968		53.1746
	38.8889		23.8095
	15.873		21.4286
	48.4127		35.7143
	46.0317		41.2698
	42.0635		18.254
	25.3968		0
	65.0794		19.0476
	36.5079		32.5397
	54.7619		10.3175
	46.8254		6.34921
	23.8095		35.7143
	15.873		7.93651
	18.254		40.4762
	45.2381		20.6349
	51.5873		18.254
	43.6508		36.5079
	30.9524		26.9841
	54.7619		0
	35.7143		45.2381
	37.3016		49.2063
	46.0317		7.14286
	35.7143		7.14286
	19.0476		33.3333
	47.619		20.6349
	34.127		81.746
	34.127		14.2857
	45.2381		7.14286
	50.7937		14.2857
	26.9841		7.14286
	37.3016		14.2857
	37.3016		30.9524
	61.1111		12.6984
	15.0794		15.0794
	19.0476		27.7778
	34.9206		32.5397
	46.8254		23.0159
	11.9048		21.4286
	48.4127		34.9206
	20.6349		14.2857
	39.6825		15.0794
	26.1905		7.93651
	32.5397		11.9048
	12.6984		46.0317
	51.5873		0
	23.0159		13.4921
	19.8413		7.14286
	40.4762		33.3333
	38.8889		42.0635
	19.8413		33.3333
	32.5397		49.2063
	37.3016		0
	9.52381		25.3968
	26.1905		32.5397
	56.3492		0
	41.2698		28.5714
	26.9841		11.9048
	25.3968		30.1587
	23.8095		7.14286
	51.5873		38.8889
	36.5079		27.7778
	27.7778		20.6349
	19.8413		11.9048
	60.3175		0
	59.5238		0
	56.3492		14.2857
	52.381		12.6984
	15.873		7.93651
	19.8413		12.6984
	40.4762		30.9524
	46.8254		62.6984
	43.6508		12.6984
	30.1587		41.2698
	34.9206		32.5397
	39.6825		19.0476
	35.7143		11.1111
	43.6508		16.6667
	33.3333		31.746
	54.7619		14.2857
	14.2857		38.0952
	24.6032		38.8889
	33.3333		11.1111
	40.4762		25.3968
	11.9048		31.746
	21.4286		43.6508
	11.9048		12.6984
	57.9365		18.254
	34.9206		23.8095
	21.4286		0
	45.2381		28.5714
	50		14.2857
	28.5714		0
	47.619		7.14286
	30.1587		40.4762
	42.0635		7.14286
	34.9206		34.9206
	29.3651		26.1905
	42.8571		11.1111
	50		26.1905
	41.2698		0
	40.4762		38.0952
	53.1746		27.7778
	46.8254		26.9841
	22.2222		19.8413
	30.1587		15.0794
	15.0794		0
	46.0317		15.0794
	38.0952		15.0794
	34.9206		39.6825
	39.6825		21.4286
	45.2381		23.8095
	38.0952		10.3175
	36.5079		15.873
	37.3016		18.254
	31.746		24.6032
	31.746		14.2857
	10.3175		0
	6.34921		37.3016
	40.4762		34.9206
	64.2857		23.0159
	17.4603		23.0159
	49.2063		24.6032
	17.4603		19.8413
	19.8413		35.7143
	43.6508		57.9365
	55.5556		26.9841
	48.4127		7.14286
	34.9206		46.8254
	24.6032		7.14286
	23.0159		15.0794
	15.873		39.6825
	41.2698		6.34921
	29.3651		20.6349
	38.0952		32.5397
	78.5714		10.3175
	27.7778		21.4286
	26.1905		6.34921
	57.1429		41.2698
	26.1905		40.4762
	9.52381		27.7778
	6.34921		73.8095
	20.6349		14.2857
	42.8571		23.8095
	7.93651		16.6667
	40.4762		42.8571
	59.5238		24.6032
	46.8254		15.0794
	30.9524		0
	25.3968		0
	27.7778		0
	37.3016		25.3968
	19.0476		42.8571
	23.0159		19.8413
	23.8095		15.0794
	27.7778		7.14286
	33.3333		42.8571
	34.127		34.9206
	41.2698		22.2222
	41.2698		14.2857
	39.6825		14.2857
	52.381		21.4286
	30.1587		41.2698
	38.8889		7.14286
	46.8254		7.14286
	26.9841		11.9048
	31.746		0
	26.1905		33.3333
	49.2063		0
	33.3333		0
	38.8889		6.34921
	19.8413		21.4286
	57.1429		43.6508
	63.4921		13.4921
	38.0952		38.8889
	20.6349		34.9206
	27.7778		7.93651
	49.2063		4.7619
	42.0635		0
	33.3333		31.746
	42.8571		0
	59.5238		40.4762
	30.1587		0
	7.14286		29.3651
	38.8889		0
	10.3175		22.2222
	26.1905		42.0635
	46.0317		18.254
	15.873		48.4127
	66.6667		39.6825
	32.5397		0
	49.2063		31.746
	39.6825		7.14286
	34.9206		23.0159
	30.9524		7.14286
	21.4286		23.8095
	26.1905		14.2857
	33.3333		31.746
	38.8889		67.4603
	57.1429		7.14286
	11.1111		0
	42.8571		18.254
	33.3333		15.0794
	24.6032		22.2222
	37.3016		19.8413
	9.52381		65.873
	42.0635		12.6984
	40.4762		19.0476
	29.3651		27.7778
	18.254		18.254
	57.1429		0
	39.6825		0
	12.6984		16.6667
	69.8413		0
	31.746		46.0317
	50		7.14286
	13.4921		69.8413
	25.3968		12.6984
	51.5873		46.8254
	43.6508		23.8095
	19.8413		0
	45.2381		35.7143
	42.0635		0
	67.4603		35.7143
	14.2857		11.1111
	38.8889		71.4286
	48.4127		39.6825
	26.9841		13.4921
	13.4921		12.6984
	42.8571		15.0794
	41.2698		0
	39.6825		15.0794
	60.3175		8.73016
	46.8254		30.9524
	58.7302		20.6349
	16.6667		12.6984
	36.5079		13.4921
	28.5714		7.14286
	14.2857		19.8413
	57.9365		24.6032
	29.3651		7.93651
	38.8889		12.6984
	7.93651		34.9206
	41.2698		52.381
	42.0635		45.2381
	34.127		0
	28.5714		14.2857
	36.5079		20.6349
	50.7937		52.381
	40.4762		44.4444
	23.8095		26.1905
	58.7302		43.6508
	38.0952		32.5397
	65.873		28.5714
	21.4286		19.8413
	34.127		21.4286
	37.3016		32.5397
	49.2063		26.9841
	28.5714		57.9365
	33.3333		37.3016
	25.3968		40.4762
	57.9365		0
	10.3175		7.14286
	28.5714		24.6032
	38.8889		38.0952
	16.6667		34.127
	40.4762		4.7619
	49.2063		56.3492
	26.9841		26.1905
	5.55556		36.5079
	39.6825		7.14286
	33.3333		29.3651
	53.9683		48.4127
	17.4603		46.0317
	69.8413		24.6032
	52.381		15.0794
	29.3651		14.2857
	35.7143		30.9524
	33.3333		0
	58.7302		14.2857
	26.1905		7.93651
	42.0635		26.1905
	22.2222		15.0794
	21.4286		37.3016
	57.1429		41.2698
	26.9841		0
	30.9524		23.8095
	34.9206		12.6984
	35.7143		9.52381
	35.7143		0
	34.127		31.746
	62.6984		0
	24.6032		23.8095
	23.8095		60.3175
	20.6349		9.52381
	60.3175		59.5238
	32.5397		47.619
	52.381		19.8413
	36.5079		30.9524
	43.6508		53.1746
	36.5079		0
	63.4921		15.873
	40.4762		0
	43.6508		50.7937
	47.619		32.5397
	14.2857		57.1429
	51.5873		30.9524
	65.873		42.8571
	58.7302		7.93651
	23.0159		0
	13.4921		49.2063
	39.6825		38.0952
	39.6825		26.1905
	33.3333		0
	29.3651		22.2222
	10.3175		38.8889
	23.0159		0
	47.619		25.3968
	80.9524		0
	49.2063		82.5397
	17.4603		7.93651
	7.14286		7.93651
	38.0952		52.381
	14.2857		38.8889
	42.8571		30.1587
	23.8095		22.2222
	46.0317		47.619
	53.1746		15.0794
	31.746		21.4286
	23.8095		13.4921
	32.5397		28.5714
	61.1111		15.873
	38.0952		23.0159
	20.6349		19.0476
	38.8889		0
	39.6825		30.1587
	65.873		6.34921
	8.73016		4.7619
	8.73016		30.1587
	53.1746		15.873
	38.8889		39.6825
	42.0635		7.14286
	15.873		9.52381
	58.7302		29.3651
	56.3492		0
	40.4762		66.6667
	42.8571		19.0476
	42.0635		38.8889
	24.6032		0
	34.9206		43.6508
	33.3333		9.52381
	46.0317		0
	36.5079		7.93651
	19.0476		44.4444
	35.7143		48.4127
	46.8254		28.5714
	33.3333		29.3651
	34.127		15.0794
	47.619		11.9048
	19.0476		12.6984
	46.8254		0
	30.9524		20.6349
	59.5238		15.0794
	65.0794		7.93651
	30.9524		20.6349
	46.0317		36.5079
	45.2381		26.9841
	42.8571		8.73016
	25.3968		16.6667
	37.3016		7.14286
	52.381		24.6032
	50		13.4921
	34.9206		0
	23.8095		16.6667
	49.2063		5.55556
	36.5079		15.0794
	20.6349		21.4286
	37.3016		30.1587
	28.5714		0
	36.5079		14.2857
	38.8889		32.5397
	56.3492		13.4921
	13.4921		62.6984
	25.3968		20.6349
	57.1429		7.14286
	32.5397		46.8254
	53.1746		35.7143
	53.1746		38.8889
	15.873		27.7778
	38.0952		37.3016
	27.7778		26.1905
	38.0952		38.0952
	20.6349		28.5714
	33.3333		0
	6.34921		17.4603
	49.2063		21.4286
	31.746		11.9048
	52.381		30.9524
	61.1111		40.4762
	38.8889		47.619
	44.4444		19.8413
	61.1111		18.254
	38.8889		41.2698
	17.4603		19.0476
	50		0
	30.9524		39.6825
	54.7619		19.0476
	22.2222		29.3651
	20.6349		38.8889
	64.2857		15.0794
	42.0635		7.93651
	50.7937		37.3016
	18.254		22.2222
	54.7619		0
	66.6667		0
	59.5238		34.127
	33.3333		23.8095
	20.6349		6.34921
	29.3651		7.14286
	26.9841		42.0635
	43.6508		29.3651
	39.6825		32.5397
	31.746		30.9524
	34.127		43.6508
	61.9048		30.1587
	42.8571		31.746
	19.8413		4.7619
	36.5079		0
	65.873		61.9048
	48.4127		42.8571
	23.8095		13.4921
	65.873		42.0635
	39.6825		30.1587
	50.7937		25.3968
	57.9365		0
	41.2698		19.8413
	44.4444		14.2857
	65.0794		14.2857
	36.5079		7.93651
	46.8254		58.7302
	41.2698		36.5079
	19.0476		10.3175
	52.381		0
	37.3016		57.1429
	20.6349		30.9524
	46.0317		12.6984
	6.34921		38.0952
	34.127		20.6349
	61.9048		37.3016
	51.5873		36.5079
	29.3651		33.3333
	46.0317		30.1587
	52.381		22.2222
	28.5714		7.93651
	23.0159		7.14286
	34.127		46.8254
	18.254		44.4444
	33.3333		36.5079
	34.9206		32.5397
	33.3333		0
	43.6508		36.5079
	57.1429		0
	20.6349		7.14286
	46.0317		34.127
	45.2381		29.3651
	46.8254		36.5079
	61.1111		33.3333
	41.2698		15.873
	29.3651		0
	16.6667		70.6349
	35.7143		21.4286
	61.1111		25.3968
	51.5873		21.4286
	48.4127		18.254
	19.0476		22.2222
	34.9206		24.6032
	41.2698		0
	21.4286		36.5079
	45.2381		55.5556
	19.0476		24.6032
	38.0952		19.0476
	34.9206		14.2857
	46.0317		23.0159
	23.8095		41.2698
	26.1905		7.93651
	34.9206		49.2063
	16.6667		23.0159
	40.4762		7.93651
	0		15.873
	31.746		38.8889
	39.6825		23.8095
	48.4127		61.1111
	15.873		15.0794
	29.3651		32.5397
	20.6349		43.6508
	42.0635		24.6032
	15.873		53.9683
	59.5238		20.6349
	71.4286		27.7778
	38.8889		13.4921
	39.6825		30.9524
	57.1429		23.0159
	42.0635		28.5714
	37.3016		13.4921
	35.7143		12.6984
	50.7937		11.9048
	54.7619		29.3651
	53.1746		28.5714
	43.6508		23.8095
	38.8889		20.6349
	51.5873		19.0476
	56.3492		7.14286
	35.7143		47.619
	20.6349		0
	63.4921		12.6984
	33.3333		28.5714
	35.7143		6.34921
	26.9841		7.93651
	45.2381		32.5397
	6.34921		7.93651
	36.5079		41.2698
	43.6508		0
	49.2063		40.4762
	30.1587		24.6032
	4.7619		7.14286
	42.0635		22.2222
	0		7.93651
	43.6508		23.0159
	50		28.5714
	22.2222		21.4286
	52.381		59.5238
	16.6667		7.14286
	21.4286		26.1905
	7.93651		50
	42.8571		36.5079
	38.8889		11.9048
	53.1746		19.0476
	53.9683		40.4762
	19.0476		53.9683
	54.7619		6.34921
	32.5397		22.2222
	17.4603		26.9841
	16.6667		32.5397
	57.1429		0
	38.0952		38.0952
	50.7937		16.6667
	56.3492		23.8095
	50.7937		28.5714
	20.6349		0
	37.3016		24.6032
	22.2222		7.93651
	64.2857		38.0952
	42.8571		21.4286
	38.0952		6.34921
	46.0317		15.873
	43.6508		15.873
	50.7937		50
	34.9206		32.5397
	24.6032		36.5079
	26.9841		46.0317
	31.746		29.3651
	46.0317		17.4603
	35.7143		21.4286
	13.4921		49.2063
	44.4444		38.0952
	48.4127		15.0794
	34.9206		41.2698
	31.746		7.93651
	26.9841		14.2857
	16.6667		15.0794
	38.0952		39.6825
	19.8413		0
	34.127		22.2222
	41.2698		0
	40.4762		6.34921
	46.8254		7.93651
	23.8095		20.6349
	50		32.5397
	31.746		34.127
	25.3968		23.0159
	38.8889		46.8254
	51.5873		50
	42.0635		0
	15.873		17.4603
	25.3968		32.5397
	22.2222		0
	26.1905		28.5714
	39.6825		15.0794
	16.6667		0
	51.5873		29.3651
	43.6508		7.14286
	65.873		0
	20.6349		16.6667
	62.6984		27.7778
	36.5079		16.6667
	59.5238		97.619
	19.0476		34.9206
	57.1429		8.73016
	6.34921		5.55556
	57.9365		0
	53.1746		40.4762
	39.6825		33.3333
	26.1905		21.4286
	57.1429		24.6032
	7.93651		14.2857
	29.3651		38.8889
	32.5397		20.6349
	69.8413		30.9524
	65.0794		7.14286
	67.4603		39.6825
	37.3016		34.9206
	57.1429		27.7778
	24.6032		25.3968
	43.6508		0
	24.6032		32.5397
	42.0635		43.6508
	57.1429		30.9524
	42.0635		24.6032
	30.9524		14.2857
	16.6667		50
	27.7778		6.34921
	7.14286		0
	19.8413		29.3651
	34.9206		7.14286
	54.7619		62.6984
	30.9524		13.4921
	41.2698		6.34921
	18.254		22.2222
	37.3016		60.3175
	10.3175		23.8095
	25.3968		27.7778
	29.3651		41.2698
	24.6032		6.34921
	41.2698		5.55556
	34.9206		0
	53.9683		73.8095
	38.0952		40.4762
	44.4444		6.34921
	52.381		7.14286
	44.4444		37.3016
	39.6825		30.9524
	63.4921		26.9841
	33.3333		15.0794
	11.1111		12.6984
	46.0317		24.6032
	55.5556		26.9841
	40.4762		37.3016
	14.2857		38.8889
	14.2857		15.0794
	53.9683		23.8095
	63.4921		52.381
	32.5397		18.254
	27.7778		15.873
	46.0317		23.0159
	26.1905		19.0476
	5.55556		18.254
	24.6032		34.9206
	43.6508		24.6032
	30.1587		0
	32.5397		30.1587
	46.0317		7.14286
	44.4444		19.8413
	25.3968		25.3968
	11.1111		58.7302
	41.2698		18.254
	7.93651		35.7143
	45.2381		20.6349
	31.746		0
	46.0317		14.2857
	37.3016		34.9206
	50		14.2857
	55.5556		32.5397
	10.3175		23.0159
	53.9683		11.9048
	50		45.2381
	27.7778		21.4286
	30.1587		14.2857
	34.9206		42.8571
	22.2222		42.0635
	16.6667		33.3333
	67.4603		16.6667
	37.3016		62.6984
	47.619		40.4762
	20.6349		0
	41.2698		15.0794
	15.0794		60.3175
	38.8889		11.9048
	49.2063		40.4762
	30.9524		46.0317
	50.7937		58.7302
	40.4762		7.93651
	27.7778		14.2857
	23.0159		25.3968
	15.0794		5.55556
	41.2698		33.3333
	34.127		55.5556
	0		13.4921
	13.4921		40.4762
	28.5714		28.5714
	32.5397		7.93651
	34.127		7.14286
	19.0476		26.1905
	50		11.1111
	31.746		0
	34.127		13.4921
	47.619		4.7619
	38.0952		20.6349
	53.1746		7.14286
	37.3016		22.2222
	37.3016		27.7778
	56.3492		0
	42.0635		14.2857
	53.9683		29.3651
	43.6508		45.2381
	34.9206		15.873
	42.0635		46.0317
	22.2222		28.5714
	58.7302		21.4286
	42.0635		7.93651
	41.2698		48.4127
	43.6508		33.3333
	45.2381		28.5714
	23.0159		30.9524
	20.6349		6.34921
	39.6825		30.9524
	51.5873		7.93651
	21.4286		57.1429
	49.2063		0
	43.6508		14.2857
	33.3333		41.2698
	26.9841		7.14286
	30.9524		54.7619
	34.127		42.8571
	31.746		11.9048
	24.6032		36.5079
	42.8571		45.2381
	51.5873		28.5714
	36.5079		27.7778
	64.2857		30.9524
	42.0635		7.14286
	48.4127		0
	69.8413		12.6984
	56.3492		30.9524
	42.8571		14.2857
	30.9524		27.7778
	20.6349		38.0952
	29.3651		21.4286
	45.2381		47.619
	43.6508		7.93651
	19.0476		38.0952
	32.5397		19.8413
	38.8889		23.0159
	28.5714		42.8571
	50.7937		7.93651
	29.3651		12.6984
	65.0794		0
	46.8254		28.5714
	34.127		35.7143
	35.7143		11.9048
	29.3651		0
	7.14286		26.9841
	54.7619		26.9841
	43.6508		22.2222
	41.2698		26.9841
	7.93651		10.3175
	38.8889		42.8571
	20.6349		30.1587
	46.8254		36.5079
	31.746		11.1111
	34.9206		20.6349
	30.9524		23.8095
	54.7619		46.0317
	31.746		41.2698
	69.0476		31.746
	16.6667		42.8571
	62.6984		0
	78.5714		19.8413
	42.8571		14.2857
	37.3016		5.55556
	23.0159		42.8571
	42.8571		38.8889
	28.5714		85.7143
	27.7778		64.2857
	49.2063		33.3333
	50		35.7143
	31.746		21.4286
	27.7778		11.9048
	45.2381		42.0635
	27.7778		21.4286
	15.873		50.7937
	22.2222		25.3968
	65.873		15.0794
	78.5714		12.6984
	35.7143		50
	21.4286		38.0952
	45.2381		19.0476
	53.9683		39.6825
	57.1429		8.73016
	38.8889		14.2857
	27.7778		46.8254
	50		23.8095
	34.9206		45.2381
	35.7143		15.0794
	20.6349		29.3651
	65.873		21.4286
	53.1746		12.6984
	42.8571		29.3651
	33.3333		46.8254
	38.8889		19.0476
	23.8095		26.1905
	43.6508		0
	28.5714		58.7302
	41.2698		23.0159
	41.2698		0
	54.7619		37.3016
	30.1587		40.4762
	30.1587		7.93651
	57.1429		25.3968
	42.8571		21.4286
	42.0635		34.9206
	38.0952		26.1905
	38.8889		32.5397
	61.1111		6.34921
	43.6508		44.4444
	16.6667		21.4286
	37.3016		24.6032
	27.7778		46.0317
	59.5238		0
	34.9206		0
	15.873		7.14286
	66.6667		0
	51.5873		26.9841
	19.0476		28.5714
	53.9683		9.52381
	7.14286		31.746
	34.9206		0
	21.4286		26.9841
	50		15.873
	42.0635		15.873
	19.0476		31.746
	24.6032		23.0159
	67.4603		11.9048
	41.2698		43.6508
	40.4762		32.5397
	29.3651		25.3968
	23.0159		31.746
	52.381		50
	26.9841		54.7619
	31.746		24.6032
	34.9206		40.4762
	24.6032		50.7937
	28.5714		16.6667
	8.73016		15.0794
	30.9524		26.1905
	19.8413		28.5714
	45.2381		15.0794
	46.0317		14.2857
	33.3333		19.0476
	15.0794		14.2857
	34.127		35.7143
	30.1587		18.254
	16.6667		61.9048
	24.6032		15.0794
	12.6984		24.6032
	35.7143		6.34921
	25.3968		34.9206
	42.8571		15.873
	52.381		15.0794
	20.6349		42.8571
	68.254		33.3333
	36.5079		7.93651
	46.8254		16.6667
	47.619		0
	43.6508		21.4286
	23.8095		21.4286
	39.6825		26.1905
	53.1746		26.1905
	22.2222		13.4921
	36.5079		19.0476
	23.0159		0
	56.3492		0
	19.0476		0
	32.5397		24.6032
	36.5079		0
	31.746		23.0159
	65.873		18.254
	34.127		37.3016
	76.1905		33.3333
	34.9206		65.0794
	53.9683		15.873
	35.7143		0
	37.3016		22.2222
	60.3175		14.2857
	44.4444		15.0794
	46.8254		5.55556
	67.4603		45.2381
	23.8095		21.4286
	14.2857		51.5873
	59.5238		0
	25.3968		41.2698
	58.7302		30.9524
	27.7778		42.8571
	80.1587		7.93651
	50		16.6667
	56.3492		28.5714
	32.5397		0
	73.0159		20.6349
	26.9841		28.5714
	24.6032		28.5714
	7.93651		8.73016
	35.7143		7.14286
	22.2222		47.619
	22.2222		0
	36.5079		62.6984
	52.381		14.2857
	35.7143		26.9841
	47.619		0
	41.2698		0
	73.8095		30.9524
	38.0952		17.4603
	45.2381		40.4762
	18.254		0
	11.9048		51.5873
	22.2222		9.52381
	70.6349		18.254
	6.34921		32.5397
	38.8889		27.7778
	49.2063		11.9048
	38.8889		7.93651
	34.9206		27.7778
	28.5714		29.3651
	35.7143		31.746
	24.6032		22.2222
	6.34921		0
	47.619		39.6825
	57.1429		0
	30.1587		26.1905
	27.7778		22.2222
	37.3016		0
	42.0635		22.2222
	28.5714		13.4921
	7.14286		26.9841
	30.1587		30.1587
	30.1587		36.5079
	36.5079		26.9841
	11.9048		0
	38.8889		0
	15.0794		57.1429
	46.0317		54.7619
	30.9524		35.7143
	33.3333		0
	43.6508		30.9524
	33.3333		49.2063
	31.746		41.2698
	29.3651		14.2857
	13.4921		28.5714
	46.8254		26.9841
	26.9841		23.8095
	34.127		15.873
	7.93651		35.7143
	74.6032		0
	66.6667		9.52381
	53.1746		41.2698
	26.1905		30.1587
	68.254		5.55556
	38.8889		50.7937
	28.5714		33.3333
	40.4762		6.34921
	4.7619		36.5079
	41.2698		26.1905
	16.6667		32.5397
	39.6825		32.5397
	45.2381		13.4921
	53.1746		56.3492
	42.8571		0
	28.5714		17.4603
	46.8254		41.2698
	33.3333		0
	53.9683		14.2857
	30.1587		7.93651
	45.2381		17.4603
	85.7143		34.127
	61.1111		18.254
	19.8413		0
	53.9683		7.14286
	11.9048		22.2222
	57.9365		7.93651
	20.6349		19.8413
	44.4444		0
	26.1905		46.0317
	42.0635		6.34921
	29.3651		6.34921
	48.4127		0
	46.8254		64.2857
	36.5079		40.4762
	27.7778		18.254
	65.873		34.9206
	52.381		19.0476
	38.0952		41.2698
	17.4603		12.6984
	24.6032		41.2698
	63.4921		29.3651
	23.8095		21.4286
	23.8095		0
	39.6825		0
	46.8254		12.6984
	30.1587		0
	30.1587		36.5079
	17.4603		30.1587
	21.4286		61.9048
	0		57.1429
	19.8413		25.3968
	40.4762		14.2857
	46.8254		13.4921
	33.3333		13.4921
	53.9683		6.34921
	16.6667		15.873
	31.746		15.0794
	19.0476		7.14286
	33.3333		0
	34.9206		0
	23.0159		27.7778
	11.9048		12.6984
	47.619		20.6349
	23.8095		36.5079
	38.0952		34.9206
	51.5873		84.127
	42.8571		13.4921
	30.1587		14.2857
	30.9524		30.1587
	57.1429		6.34921
	38.0952		26.1905
	26.9841		30.1587
	31.746		0
	47.619		26.1905
	26.9841		33.3333
	25.3968		20.6349
	46.0317		15.0794
	50		48.4127
	44.4444		65.873
	7.14286		6.34921
	30.9524		14.2857
	64.2857		20.6349
	57.9365		46.0317
	42.8571		31.746
	35.7143		35.7143
	56.3492		0
	19.0476		29.3651
	39.6825		26.1905
	42.0635		15.873
	14.2857		5.55556
	19.0476		46.8254
	45.2381		37.3016
	57.9365		0
	34.127		0
	29.3651		41.2698
	39.6825		14.2857
	49.2063		24.6032
	39.6825		7.14286
	71.4286		76.9841
	15.873		41.2698
	59.5238		21.4286
	55.5556		42.8571
	57.1429		53.1746
	72.2222		32.5397
	32.5397		9.52381
	12.6984		15.873
	27.7778		11.9048
	36.5079		56.3492
	55.5556		6.34921
	56.3492		0
	24.6032		19.0476
	47.619		26.1905
	13.4921		27.7778
	58.7302		42.8571
	42.8571		25.3968
	70.6349		35.7143
	39.6825		52.381
	27.7778		11.1111
	56.3492		26.1905
	37.3016		12.6984
	46.8254		12.6984
	6.34921		57.1429
	42.0635		38.8889
	57.1429		30.1587
	38.8889		6.34921
	7.93651		7.93651
	36.5079		24.6032
	63.4921		32.5397
	30.1587		28.5714
	4.7619		24.6032
	52.381		17.4603
	32.5397		9.52381
	51.5873		43.6508
	28.5714		25.3968
	36.5079		47.619
	18.254		51.5873
	25.3968		12.6984
	24.6032		16.6667
	30.1587		46.0317
	7.93651		6.34921
	7.93651		25.3968
	49.2063		0
	23.8095		46.8254
	43.6508		15.0794
	35.7143		10.3175
	56.3492		29.3651
	30.1587		65.0794
	47.619		9.52381
	53.1746		30.1587
	56.3492		12.6984
	61.1111		20.6349
	29.3651		20.6349
	39.6825		18.254
	38.8889		12.6984
	34.9206		23.8095
	15.873		21.4286
	29.3651		30.1587
	15.0794		83.3333
	50		0
	27.7778		61.9048
	47.619		0
	39.6825		41.2698
	10.3175		13.4921
	60.3175		6.34921
	39.6825		17.4603
	18.254		7.14286
	49.2063		49.2063
	33.3333		26.9841
	28.5714		25.3968
	15.873		65.0794
	25.3968		26.9841
	12.6984		27.7778
	61.1111		28.5714
	65.873		56.3492
	11.9048		35.7143
	23.8095		15.0794
	38.0952		0
	23.0159		6.34921
	23.8095		26.9841
	44.4444		17.4603
	57.1429		36.5079
	26.9841		14.2857
	42.0635		7.14286
	42.0635		23.8095
	19.0476		48.4127
	33.3333		31.746
	26.9841		0
	25.3968		34.9206
	14.2857		21.4286
	30.9524		39.6825
	80.9524		0
	52.381		27.7778
	44.4444		15.873
	23.0159		24.6032
	57.9365		26.1905
	23.8095		17.4603
	46.0317		23.0159
	19.0476		20.6349
	24.6032		0
	38.8889		31.746
	29.3651		0
	38.0952		41.2698
	37.3016		30.1587
	46.8254		5.55556
	24.6032		19.8413
	61.9048		44.4444
	19.0476		40.4762
	29.3651		38.8889
	39.6825		0
	18.254		7.14286
	45.2381		37.3016
	35.7143		25.3968
	28.5714		19.0476
	34.127		5.55556
	42.8571		30.1587
	49.2063		58.7302
	33.3333		20.6349
	20.6349		7.14286
	38.0952		24.6032
	41.2698		13.4921
	34.9206		7.14286
	38.0952		17.4603
	42.0635		7.14286
	41.2698		46.8254
	60.3175		0
	80.1587		46.8254
	33.3333		24.6032
	57.1429		35.7143
	50		15.873
	50		15.873
	50		14.2857
	40.4762		15.0794
	30.9524		18.254
	34.9206		6.34921
	20.6349		34.9206
	47.619		0
	61.1111		14.2857
	5.55556		29.3651
	20.6349		29.3651
	23.0159		47.619
	37.3016		20.6349
	23.8095		37.3016
	38.0952		0
	38.8889		7.93651
	50		0
	19.8413		45.2381
	36.5079		14.2857
	53.1746		0
	59.5238		29.3651
	23.8095		39.6825
	48.4127		0
	40.4762		46.0317
	57.1429		0
	32.5397		19.8413
	53.1746		0
	44.4444		29.3651
	25.3968		31.746
	34.127		0
	20.6349		40.4762
	50.7937		30.1587
	39.6825		15.0794
	54.7619		38.0952
	61.1111		19.0476
	44.4444		0
	0		0
	40.4762		14.2857
	42.8571		7.14286
	49.2063		26.9841
	42.8571		0
	20.6349		18.254
	53.1746		35.7143
	46.0317		24.6032
	44.4444		14.2857
	53.9683		26.1905
	46.0317		20.6349
	22.2222		0
	38.0952		14.2857
	65.873		46.0317
	46.8254		42.0635
	61.9048		50.7937
	37.3016		0
	65.0794		55.5556
	31.746		5.55556
	52.381		23.0159
	26.1905		5.55556
	53.1746		13.4921
	42.8571		35.7143
	50.7937		29.3651
	58.7302		11.1111
	46.0317		14.2857
	8.73016		0
	33.3333		26.1905
	62.6984		7.14286
	42.0635		20.6349
	42.0635		74.6032
	44.4444		20.6349
	19.0476		4.7619
	36.5079		13.4921
	57.1429		0
	55.5556		15.0794
	43.6508		15.873
	46.8254		19.8413
	18.254		13.4921
	38.8889		29.3651
	38.8889		23.0159
	43.6508		64.2857
	51.5873		0
	20.6349		0
	19.0476		0
	43.6508		31.746
	18.254		7.14286
	46.0317		39.6825
	46.8254		14.2857
	36.5079		0
	12.6984		66.6667
	54.7619		11.1111
	27.7778		37.3016
	19.8413		0
	55.5556		46.8254
	62.6984		19.8413
	47.619		13.4921
	27.7778		24.6032
	11.9048		55.5556
	52.381		37.3016
	25.3968		0
	38.8889		16.6667
	38.8889		0
	39.6825		6.34921
	37.3016		7.14286
	0		7.93651
	25.3968		21.4286
	53.9683		44.4444
	20.6349		11.9048
	47.619		15.0794
	0		21.4286
	26.9841		30.1587
	38.0952		0
	19.8413		49.2063
	45.2381		11.9048
	36.5079		42.0635
	50		40.4762
	48.4127		50.7937
	7.14286		59.5238
	33.3333		56.3492
	57.1429		53.1746
	40.4762		14.2857
	25.3968		6.34921
	42.0635		7.14286
	38.8889		38.0952
	24.6032		54.7619
	40.4762		19.8413
	75.3968		37.3016
	32.5397		26.9841
	21.4286		0
	18.254		23.0159
	38.8889		36.5079
	39.6825		22.2222
	33.3333		7.14286
	40.4762		17.4603
	39.6825		71.4286
	37.3016		7.93651
	67.4603		34.9206
	15.873		23.0159
	46.8254		0
	43.6508		7.14286
	36.5079		28.5714
	23.8095		15.873
	56.3492		39.6825
	29.3651		21.4286
	14.2857		40.4762
	14.2857		0
	26.9841		55.5556
	42.0635		34.9206
	57.9365		0
	42.8571		0
	38.0952		18.254
	36.5079		55.5556
	74.6032		21.4286
	27.7778		19.0476
	55.5556		0
	23.8095		29.3651
	11.1111		0
	36.5079		20.6349
	28.5714		21.4286
	25.3968		0
	54.7619		23.0159
	54.7619		33.3333
	31.746		69.8413
	65.873		15.0794
	48.4127		45.2381
	25.3968		15.0794
	18.254		51.5873
	44.4444		12.6984
	46.8254		41.2698
	29.3651		14.2857
	43.6508		25.3968
	30.9524		25.3968
	29.3651		28.5714
	23.0159		21.4286
	26.1905		13.4921
	59.5238		47.619
	28.5714		30.9524
	54.7619		50.7937
	57.1429		7.14286
	16.6667		16.6667
	44.4444		7.14286
	29.3651		6.34921
	72.2222		24.6032
	50		15.0794
	28.5714		50
	46.8254		10.3175
	34.127		29.3651
	34.9206		7.14286
	47.619		31.746
	52.381		29.3651
	53.9683		26.1905
	42.0635		9.52381
	28.5714		6.34921
	47.619		0
	66.6667		7.93651
	26.9841		12.6984
	4.7619		25.3968
	30.9524		58.7302
	41.2698		34.9206
	41.2698		27.7778
	58.7302		13.4921
	57.9365		7.14286
	48.4127		24.6032
	23.8095		34.127
	40.4762		44.4444
	13.4921		41.2698
	53.1746		0
	24.6032		15.0794
	77.7778		30.9524
	50		30.9524
	42.8571		34.9206
	18.254		20.6349
	54.7619		32.5397
	76.9841		6.34921
	39.6825		26.9841
	27.7778		7.93651
	35.7143		15.0794
	49.2063		56.3492
	37.3016		0
	18.254		34.127
	39.6825		41.2698
	55.5556		10.3175
	48.4127		37.3016
	80.1587		23.8095
	36.5079		14.2857
	25.3968		51.5873
	54.7619		0
	61.1111		55.5556
	63.4921		17.4603
	45.2381		21.4286
	53.1746		0
	50.7937		73.8095
	21.4286		23.0159
	19.0476		53.1746
	67.4603		38.8889
	0		65.873
	12.6984		20.6349
	46.8254		15.873
	33.3333		31.746
	5.55556		47.619
	50		22.2222
	34.9206		0
	11.1111		58.7302
	70.6349		25.3968
	34.9206		23.8095
	28.5714		50.7937
	42.0635		22.2222
	34.127		60.3175
	50		45.2381
	43.6508		7.93651
	39.6825		41.2698
	38.0952		7.93651
	57.1429		53.9683
	30.1587		32.5397
	69.8413		30.1587
	25.3968		35.7143
	57.1429		26.9841
	51.5873		0
	34.127		28.5714
	36.5079		6.34921
	43.6508		15.0794
	36.5079		57.9365
	35.7143		18.254
	53.1746		8.73016
	39.6825		31.746
	11.1111		55.5556
	6.34921		6.34921
	48.4127		0
	26.9841		21.4286
	26.9841		0
	30.1587		36.5079
	41.2698		63.4921
	24.6032		43.6508
	35.7143		28.5714
	50		42.0635
	27.7778		37.3016
	42.0635		20.6349
	62.6984		38.0952
	20.6349		60.3175
	46.8254		32.5397
	42.0635		7.93651
	35.7143		42.0635
	5.55556		12.6984
	20.6349		19.0476
	63.4921		11.1111
	61.1111		27.7778
	47.619		0
	40.4762		47.619
	49.2063		51.5873
	42.8571		21.4286
	54.7619		27.7778
	16.6667		25.3968
	35.7143		0
	29.3651		9.52381
	38.8889		33.3333
	34.9206		36.5079
	21.4286		42.0635
	23.8095		13.4921
	32.5397		24.6032
	74.6032		15.0794
	35.7143		26.9841
	33.3333		75.3968
	59.5238		60.3175
	38.8889		21.4286
	59.5238		38.0952
	29.3651		0
	39.6825		7.14286
	36.5079		22.2222
	7.14286		0
	17.4603		29.3651
	38.8889		51.5873
	65.0794		26.1905
	27.7778		43.6508
	48.4127		16.6667
	54.7619		53.9683
	44.4444		26.9841
	26.1905		23.8095
	61.1111		28.5714
	76.1905		52.381
	43.6508		24.6032
	29.3651		24.6032
	48.4127		0
	19.0476		0
	8.73016		8.73016
	35.7143		19.8413
	41.2698		7.14286
	37.3016		48.4127
	53.1746		15.0794
	57.9365		7.14286
	44.4444		0
	31.746		43.6508
	56.3492		49.2063
	34.127		14.2857
	56.3492		50
	19.0476		0
	27.7778		37.3016
	29.3651		13.4921
	52.381		34.9206
	51.5873		13.4921
	26.9841		28.5714
	59.5238		20.6349
	38.8889		6.34921
	53.9683		43.6508
	26.9841		22.2222
	35.7143		40.4762
	23.0159		13.4921
	19.0476		11.1111
	27.7778		61.1111
	50		19.0476
	25.3968		0
	29.3651		7.93651
	46.0317		15.0794
	25.3968		0
	22.2222		25.3968
	31.746		19.8413
	45.2381		0
	22.2222		61.1111
	27.7778		39.6825
	45.2381		27.7778
	62.6984		67.4603
	46.8254		7.14286
	28.5714		16.6667
	22.2222		24.6032
	44.4444		38.8889
	13.4921		55.5556
	60.3175		37.3016
	33.3333		30.1587
	46.0317		15.873
	45.2381		24.6032
	29.3651		7.93651
	11.1111		0
	19.8413		15.0794
	47.619		46.8254
	45.2381		7.93651
	53.9683		15.0794
	28.5714		0
	32.5397		11.1111
	47.619		7.14286
	42.8571		25.3968
	22.2222		23.8095
	30.1587		24.6032
	58.7302		26.9841
	20.6349		30.1587
	43.6508		26.1905
	29.3651		23.0159
	39.6825		16.6667
	32.5397		55.5556
	42.8571		0
	15.873		7.14286
	33.3333		14.2857
	34.127		23.8095
	22.2222		7.14286
	26.9841		0
	42.0635		14.2857
	54.7619		14.2857
	41.2698		0
	17.4603		7.93651
	29.3651		26.9841
	62.6984		59.5238
	34.9206		38.8889
	50		0
	53.1746		7.93651
	53.9683		13.4921
	27.7778		39.6825
	54.7619		48.4127
	43.6508		17.4603
	53.9683		35.7143
	57.9365		21.4286
	48.4127		26.9841
	38.0952		34.127
	38.0952		14.2857
	50.7937		23.8095
	34.127		27.7778
	58.7302		34.127
	24.6032		26.1905
	7.14286		20.6349
	27.7778		47.619
	19.0476		24.6032
	47.619		17.4603
	47.619		8.73016
	39.6825		26.1905
	29.3651		6.34921
	39.6825		11.1111
	36.5079		40.4762
	35.7143		52.381
	52.381		12.6984
	30.9524		21.4286
	45.2381		0
	37.3016		40.4762
	42.8571		33.3333
	46.0317		0
	15.873		20.6349
	29.3651		15.0794
	36.5079		12.6984
	45.2381		26.9841
	49.2063		11.9048
[truncated: 8,003 more rows]

## Sheet: Supp Fig. 1
1b			1c
			Empirical learning criterion [trials]			Crit sequence length [trials]
1st place sequence [trials]	Performance change point [trials]		2D set shift	MultiD set shift		2D set shift	MultiD set shift
24	36		226	1267		44	55
41	43		75	1132		68	61
75	75		3	716		25	24
35	32		116	1546		29	27
72	54		209	1327		50	24
105	92		7	1011		46	36
71	70		75	346		35	51
37	37		110	712		36	25
53	52		44	934		24	30
45	36		167	1115		56	22
54	54		88	310		75	26
32	25		140	1621		36	25
48	48		5	1406		69	81
49	26		12	1346		79	49
55	52		12	2		134	25
18	9		65	1382		47	42
				789			51
				930			174
				2118			76
				1126			59
				1203			37

## Sheet: Supp Fig. 2-5
See Data availability statement how to obtain data and code to reproduce the figures.

## Sheet: Supp. Fig. 6
6a: Multi-rule rat								6b: alternate								6c: go-silent								6d: Multi rule rat					6e: Multi rule human
Trial-averaged cross-validated likelihoods [a.u.]								Trial-averaged cross-validated likelihoods [a.u.]								Trial-averaged cross-validated likelihoods [a.u.]								Trial-averaged cross-validated likelihoods [a.u.]					Trial-averaged cross-validated likelihoods [a.u.]
ACL	AC	AL	UA	4D-RL	3D-RL	2D-RL		ACL	AC	AL	UA	4D-RL	3D-RL	2D-RL		ACL	AC	AL	UA	4D-RL	3D-RL	2D-RL		ACL	Ex V	Ex A	Ex P/O		ACL	Ex V	Ex A	Ex P/O
0.591479	0.535755	0.546717	0.51816	0.52064	0.519375	0.512397		0.51989	0.51298	0.513316	0.510862	0.507582	0.507494	0.504663		0.605719	0.55496	0.579449	0.517565	0.518776	0.516041	0.518291		0.596403	0.561885	0.56052	0.558081		0.612506	0.558471	0.582826	0.612506
0.58761	0.540154	0.541548	0.530736	0.540294	0.539359	0.502534		0.53382	0.528156	0.525552	0.517529	0.513068	0.516111	0.500735		0.506683	0.50614	0.503083	0.503341	0.502353	0.502753	0.502887		0.588598	0.593095	0.566876	0.543142		0.618075	0.6081	0.617366	0.567542
0.587853	0.557068	0.570802	0.520556	0.529958	0.526941	0.523559		0.526285	0.518547	0.514835	0.508768	0.509852	0.508025	0.499818		0.548947	0.537433	0.529458	0.523156	0.515775	0.513973	0.511856		0.588973	0.579219	0.554952	0.585691		0.58705	0.558338	0.570474	0.57878
0.594197	0.532478	0.546519	0.517626	0.525284	0.522486	0.507269		0.542173	0.535184	0.520103	0.515105	0.51143	0.511799	0.50524		0.646111	0.536833	0.623159	0.523108	0.539636	0.526275	0.540777		0.591191	0.567638	0.52747	0.565953		0.585367	0.56021	0.563941	0.572668
0.589123	0.532768	0.544996	0.509012	0.514319	0.511962	0.51246		0.524535	0.513676	0.513868	0.508188	0.506872	0.506622	0.498312		0.527869	0.589048	0.535118	0.535865	0.537136	0.532274	0.543163		0.596168	0.573881	0.552201	0.556174		0.525071	0.513202	0.514099	0.521094
0.598653	0.538738	0.556188	0.533989	0.538822	0.535352	0.51105		0.520497	0.510853	0.51053	0.505664	0.503386	0.503383	0.500884		0.528191	0.567028	0.474528	0.536552	0.530503	0.531566	0.543614		0.603729	0.594897	0.546241	0.580826		0.548875	0.541654	0.540795	0.556004
0.557322	0.524847	0.529172	0.510679	0.517458	0.514808	0.516993		0.529279	0.519053	0.515401	0.509079	0.507032	0.507204	0.499201		0.500813	0.500651	0.500401	0.500519	0.500269	0.50017	0.501039		0.587471	0.56656	0.54735	0.573063		0.544627	0.555205	0.469485	0.550724
0.5917	0.54488	0.554016	0.516432	0.522537	0.525952	0.514551		0.551152	0.535864	0.532666	0.515508	0.515251	0.51436	0.499111		0.666878	0.580695	0.604117	0.531997	0.531639	0.522095	0.525542		0.591395	0.54841	0.576033	0.583976		0.700648	0.664889	0.665493	0.692421
0.637083	0.572059	0.581392	0.526259	0.538122	0.529369	0.525272		0.544065	0.528604	0.531562	0.513898	0.515186	0.513735	0.493157		0.629024	0.581296	0.559739	0.53226	0.54582	0.534346	0.542314		0.634695	0.585947	0.581539	0.597908		0.602058	0.564853	0.569702	0.628996
0.608801	0.541014	0.561544	0.51313	0.52754	0.521682	0.520728		0.54716	0.525698	0.538398	0.520382	0.51978	0.519682	0.517056		0.549532	0.568427	0.556145	0.535565	0.527911	0.521804	0.528842		0.621257	0.570628	0.580127	0.579138		0.662281	0.609786	0.636781	0.670965
0.570263	0.548101	0.544408	0.514683	0.524447	0.522839	0.513132		0.604239	0.562566	0.583965	0.540292	0.54053	0.535251	0.497863		0.515675	0.513196	0.506705	0.50531	0.502924	0.502734	0.503729		0.571773	0.546681	0.561086	0.556952		0.501481	0.50042	0.502526	0.504566
0.586953	0.568584	0.555283	0.526625	0.523901	0.523544	0.522491		0.54049	0.528189	0.521604	0.514285	0.514698	0.51127	0.501251		0.552634	0.520407	0.528477	0.50977	0.508975	0.507924	0.515483		0.579503	0.559001	0.553796	0.573912		0.561936	0.548289	0.5376	0.536247
0.616438	0.554228	0.578337	0.53359	0.530929	0.529613	0.522954		0.565621	0.543824	0.549667	0.526071	0.525354	0.521555	0.50072		0.538385	0.512431	0.511492	0.50346	0.504995	0.504883	0.504396		0.608437	0.562798	0.586803	0.567292		0.664536	0.590457	0.637631	0.688286
0.606392	0.549818	0.554937	0.52186	0.545769	0.538527	0.520869		0.518926	0.511393	0.513948	0.508744	0.508626	0.508208	0.502449		0.568969	0.57923	0.572586	0.560181	0.539137	0.537324	0.545958		0.605423	0.608263	0.598002	0.585629		0.581915	0.526622	0.582244	0.566606
0.626487	0.569479	0.589586	0.530918	0.540016	0.532957	0.530227		0.531341	0.513906	0.528974	0.509169	0.507501	0.506649	0.502285		0.560655	0.509132	0.524083	0.503231	0.504204	0.502961	0.500082		0.6264	0.591015	0.573381	0.596847		0.675986	0.610671	0.623291	0.692925
0.632043	0.543172	0.554474	0.513937	0.522158	0.517491	0.51543		0.530924	0.512968	0.516027	0.50807	0.507286	0.506422	0.499087		0.500001	0.500001	0.5	0.5	0.500002	0.500002	0.500001		0.589943	0.550459	0.559209	0.541243		0.497051	0.496217	0.485534	0.493374
0.582232	0.546637	0.562012	0.523771	0.53111	0.523794	0.521213		0.552779	0.526873	0.535747	0.513039	0.513528	0.511917	0.491584		0.630131	0.55536	0.594898	0.528048	0.546317	0.537884	0.545097		0.578179	0.55504	0.557646	0.555487		0.595816	0.572754	0.578266	0.594923
0.600211	0.550399	0.587026	0.532465	0.526751	0.526007	0.531715		0.517268	0.507039	0.506522	0.502775	0.502265	0.502474	0.520954		0.568016	0.534607	0.533352	0.511351	0.50933	0.508005	0.506827		0.598719	0.584541	0.567269	0.581944		0.563537	0.516889	0.505612	0.557362
0.663228	0.629266	0.643583	0.584482	0.574139	0.561044	0.541913		0.554663	0.533236	0.539406	0.517751	0.514174	0.512042	0.500068		0.621564	0.605215	0.607038	0.53157	0.55659	0.545997	0.543915		0.65677	0.60524	0.653783	0.605277		0.573862	0.570384	0.573862	0.559135
0.591443	0.542015	0.562368	0.517661	0.519909	0.516408	0.517192																		0.597305	0.580409	0.55738	0.579837		0.77365	0.73591	0.728648	0.77761
0.583305	0.535377	0.541854	0.516191	0.518489	0.513904	0.512984																		0.581267	0.547198	0.551398	0.556865		0.533845	0.529477	0.528594	0.536462
0.606807	0.599385	0.590329	0.543395	0.550647	0.543338	0.537039																		0.609357	0.58764	0.609979	0.599542		0.647347	0.630236	0.565655	0.645791
0.663225	0.600856	0.641077	0.550304	0.569734	0.55959	0.542551																		0.659131	0.634992	0.63169	0.645377		0.543797	0.528566	0.452046	0.536091
0.625333	0.538612	0.546844	0.512979	0.513195	0.510875	0.51122																		0.622212	0.534926	0.603081	0.557344		0.558894	0.54302	0.558269	0.558894
0.628875	0.557188	0.565953	0.513128	0.529106	0.520718	0.518869																		0.660844	0.554428	0.643781	0.604901		0.52756	0.514941	0.528549	0.511502
0.596506	0.547275	0.563973	0.523123	0.532588	0.527328	0.524439																		0.598595	0.575742	0.56378	0.588904		0.538795	0.551678	0.526312	0.510927
0.565024	0.53018	0.542287	0.511464	0.512996	0.510014	0.509229																		0.565833	0.548375	0.55393	0.550007		0.63199	0.624184	0.576279	0.623615
0.607764	0.542972	0.55107	0.521187	0.531873	0.521364	0.513657																		0.613894	0.587269	0.538847	0.571954		0.570756	0.535633	0.549572	0.551649
0.590388	0.563062	0.575242	0.531535	0.538847	0.535925	0.522554																		0.585347	0.570467	0.588453	0.57689		0.595426	0.582616	0.583552	0.580494
																													0.621412	0.623523	0.6137	0.551336
																													0.515924	0.49323	0.52091	0.500178

## Sheet: Supp. Fig. 7
7a																			7b					7c			7d
Median AC [angle]		Stratgy selection [frequency]
		alternate		go-click		go-dark		go-left		go-light		go-right		go-silent		win stay-lose shift			One rule		Multiple rules
1st	4th	1st	4th	1st	4th	1st	4th	1st	4th	1st	4th	1st	4th	1st	4th	1st	4th		Learning trial	Performance change	Learning trial	Performance change		Empirical learning criterion [trials]	Predicted learning [trials]		Learnign trial	AC_cp	AL_cp
11.3	9.9	4	20	27	3	2	5	8	5	1	1	7	3	0	4	1	2		46	48	1036	1020		1036	1073.74		1036	1053	806
8.7	10.8	4	3	18	4	2	4	13	1	3	2	5	22	3	2	3	4		62	56	1420	1128		1420	1305.17		1420	1312	891
11.8	9	2	6	16	4	1	3	16	4	7	3	4	21	0	3	1	3		85	33	1054	850		1423	1302.58		1423	1156	1275
11.4	10.9	1	14	19	8	4	6	10	1	3	1	9	12	1	1	6	0		78	81	1423	1192		1620	1624.74		1620	1597	1191
10.4	3.9	1	4	15	15	0	5	16	2	1	1	0	14	0	0	0	0		82	60	1620	1616		1253	1320.57		1253	1242	1116
9.3	8.1	0	9	17	10	1	3	14	1	4	8	2	5	0	5	0	7		129	136	1460	1469		1612	1478.31		1612	1366	1306
9.7	14.9	2	11	14	10	1	8	9	14	0	1	1	1	0	1	0	2		47	82	1253	1291		1317	1182.44		1317	1177	840
15.8	4.7	4	11	17	5	1	1	19	5	15	2	7	13	0	2	2	0		64	67	1612	1386		1700	1638.12		1700	1497	1485
9.9		2	5	8	1	1	1	22	0	6	1	1	16	0	1	0	2		118	62	1317	1265		1311	1402.7		1311	1295	1244
10.3		1	16	8	2	0	2	13	11	2	2	3	3	0	0	0	3		60	68	1700	1467		1612	1391.75		1612	1410	920
7.4		1	14	19	4	2	4	10	2	2	6	7	0	0	1	0	4		43	42	1311	1225		1642	1670.26		1642	1653	1195
11.2		1		14		0		0		0		14		0		2			1267	1104	1612	1621		1381	1423.47		1381	1334	1212
9.7		0		15		0		15		2		2		0		0			1132	1133	1642	1596		1198	1156.51		1198	1005	1190
8.7		0		2		1		11		2		0		0		0			716	718	1381	1321		1070	1005.83		1070	948	854
6.2		1		18		1		3		2		3		0		0			1546	1296	1198	1062		1078	787.797		1078	663	877
12		2		12		1		19		3		1		3		0			1327	1100	1070	1045		1277	1520.5		1277	1450	1229
7.7		1		14		0		16		5		2		0		0			1011	945	1078	756		1116	951.514		1116	927	734
9.8		1		16		1		24		2		0		1		2			346	315	1277	1245		1867	1973.7		1867	1846	1675
15.6		1		28		1		13		3		0		0		1			712	1369	1116	954		1045	1356.45		1045	1285	1122
																			934	867	598	616		924	1007.47		924	962	824
																			1115	1016	1867	1670		1161	1358.56		1161	1267	1174
																			310	1263	1045	984		2200	2085.87		2200	2180	1192
																			1621	1542	609	461		805	1808.1		805	1722	1460
																			1406	1381	924	834		779	959.238		779	932	746
																			1346	1517	1161	1262		1495	1743.78		1495	1645	1449
																			2	700	2200	2219		43	62.2646		43	70	60
																			1382	1274	805	1550		35	29.5617		35	33	49
																			789	723	779	634		78	74.2461		78	78	78
																			930	948	1495	1449		88	92.002		88	77	137
																			2118	2031	14	18		167	167.351		167	160	168
																			1126	1096	43	52		381	517.478		381	494	442
																			1203	1076	63	70		853	731.531		853	698	610
																			1895	1901	35	37		356	400.925		356	440	207
																			1808	1700	58	63		446	960.192		446	969	656
																			3193	4204	65	91		714	661.082		714	690	406
																			4141	2566	36	48		136	125.161		136	76	245
																			1536	1112	34	37		455	415.793		455	357	463
																			3799	1957	192	92		1326	1344.81		1326	1180	1349
																			2128	1208	33	35		771	790.288		771	727	724
																			1283	1260	45	60		984	1012.19		984	929	922
																			2671	1690	73	68		350	435.28		350	322	613
																			1437	1436	31	58		611	566.294		611	549	459
																			1294	1281	46	51		607	709.044		607	730	458
																			2550	2453	78	57		181	428.54		181	395	408
																			1809	1595	110	65		729	792.795		729	898	302
																			2223	2251	66	140		338	309.875		338	326	204
																			507	1220	88	111		924	799.322		924	847	451
																			1401	1365	81	86		1137	1013.58		1137	854	1115
																			1477	1394	64	101		1089	1262.12		1089	1246	920
																			1957	1956	167	132		1156	1140.3		1156	1070	975
																			3149	3054	44	47		1134	1109.3		1134	993	1070
																			969	911	84	99		1020	622.151		1020	424	951
																			1465	1634	34	77		662	970.317		662	1018	565
																			1040	823	51	59		1236	1159.17		1236	1245	595
																			1812	1704	56	58		956	1048.36		956	968	939
																			2581	2554	19	63		1574	1541.89		1574	1419	1375
																			1734	1466	53	58		1390	1333.17		1390	1351	882
																			1955	1974	422	329		1094	878.028		1094	908	548
																			1268	1264	1024	1044		1539	1287.13		1539	1216	1075
																			1925	1855	381	375		712	788.973		712	818	491
																			1260	1139	853	727		1194	1240.32		1194	1187	999
																			1290	993	356	364		1255	1179.57		1255	1066	1110
																			1803	1776	470	426		1142	1188.84		1142	1168	883
																			923	797	652	393		1385	1299.86		1385	1285	942
																			756	695	446	797		868	874.491		868	787	841
																			1382	1492	714	674
																			709	648	136	75
																			854	533	455	436
																			1744	1705	1326	910
																			1100	649	99	502
																			1060	976	771	726
																			642	842	370	225
																			853	782	1237	418
																			616	593	148	944
																			675	384	386	408
																			780	666	751	554
																			601	1037	984	812
																			734	646	350	369
																			1708	1205	611	450
																			1461	1413	607	811
																			1206	704	181	421
																			2558	1657	729	882
																			1277	1561	338	202
																			1207	1225	197	609
																			1223	1226	462	644
																			1217	1078	924	853
																			1225	1181	1137	823
																			1064	1042	1089	1300
																			1348	1309	1156	983
																			1849	1888	1134	964
																			714	873	1020	721
																			1023	1616	662	658
																			1145	1106	1236	1228
																			2343	1809	956	953
																			1385	1326	1574	1389
																			794	752	1243	1113
																			955	921	1390	1285
																			1016	966	865	1208
																			1501	1513	1094	988
																			1027	984	1539	1212
																			1266	1188	1845	1784
																			1924	1887	712	673
																			1829	1647	1194	1150
																			1417	1522	1255	1063
																			1539	1567	1142	998
																			1415	1237	1385	1274
																			1647	1540	868	851
																			571	258	1579	1525
																			909	523
																			315	296
																			68	98
																			53	57
																			846	766
																			797	544
																			536	64
																			869	732
																			653	237

## Sheet: Supp. Fig. 8
8a
go-click (40 trials)																			go-left (113 trials)																			auditory cue left
Trial-wise FR [Hz] in 500 ms bins from 3s prior to cue onset to 3s post lever onset																			Trial-wise FR [Hz] in 500 ms bins from 3s prior to cue onset to 3s post lever onset																			Trial-wise FR [Hz] in 500 ms bins from 3s prior to cue onset to 3s post lever onset
0	0	0	0	2	0	2	4	4	0	0	0	0	0	0	6	0	0		2	0	2	0	0	0	2	0	4	0	0	2	2	6	4	4	0	2		0	0	0	0	0	0	2	0	0	0	0	0
0	0	0	0	0	0	0	0	2	0	0	0	0	0	0	0	2	4		0	0	12	6	0	2	0	2	10	8	2	8	6	2	8	4	2	2		6	0	2	2	2	2	2	0	0	0	0	0
6	0	2	2	2	2	2	0	0	0	0	0	0	0	0	2	0	0		4	2	2	2	4	6	2	12	4	0	4	2	6	4	8	6	0	6		0	0	0	0	0	0	0	0	2	0	0	0
0	0	0	0	0	0	0	0	2	0	0	0	0	0	0	2	0	0		2	4	0	2	4	2	0	4	0	0	0	0	0	2	4	8	0	0		6	18	2	6	6	4	10	12	12	12	0	0
2	0	2	0	0	0	0	0	0	0	0	4	2	6	4	0	2	0		4	0	2	0	4	4	4	0	0	0	0	0	2	10	0	2	2	2		0	0	12	6	0	2	0	2	10	8	2	8
2	0	0	2	0	2	0	0	0	2	2	0	0	4	12	0	0	4		2	2	2	14	8	0	0	2	0	0	0	0	2	6	14	8	4	2		4	2	2	2	4	6	2	12	4	0	4	2
6	8	12	8	6	4	16	8	2	2	4	12	12	20	28	16	18	18		2	0	0	0	0	0	0	8	6	4	0	6	10	6	10	10	16	2		4	0	2	0	4	4	4	0	0	0	0	0
10	20	10	10	18	16	12	4	10	12	10	6	12	26	18	16	10	4		2	0	2	0	0	0	2	4	4	2	0	4	0	12	12	2	0	4		16	14	12	0	0	8	2	6	16	12	6	4
16	30	12	20	6	28	16	8	12	10	20	12	6	14	22	22	24	26		0	4	0	0	2	2	2	4	8	0	0	2	2	0	6	2	8	2		4	2	2	2	2	10	4	6	6	0	2	4
22	6	12	2	2	0	6	2	14	8	14	14	14	36	24	36	30	30		4	2	0	0	0	4	0	2	0	2	14	0	4	12	4	12	8	2		4	2	0	4	6	2	4	2	2	6	6	0
0	2	2	0	0	0	2	2	2	8	0	6	18	28	22	20	46	28		4	2	6	0	12	6	10	0	0	2	2	6	10	16	6	8	4	10		2	4	6	2	2	10	4	20	12	12	22	6
14	8	12	4	0	2	6	8	10	6	4	6	10	28	36	16	24	26		0	2	8	4	6	2	8	4	4	4	20	8	10	8	6	0	8	6		0	2	10	0	4	0	2	4	2	0	0	0
20	10	14	4	4	2	0	16	2	2	6	12	8	12	16	14	18	4		4	0	0	4	8	0	0	6	10	14	4	2	8	10	16	16	14	10		2	0	0	0	0	0	0	8	6	4	0	6
4	6	18	6	2	12	14	26	14	16	12	12	6	14	12	14	12	14		14	4	0	0	0	2	6	4	2	6	2	6	6	8	8	2	14	0		2	0	2	0	0	0	2	4	4	2	0	4
14	6	0	4	16	18	20	10	16	16	12	12	14	14	12	16	14	14		0	0	0	0	2	10	10	12	12	8	12	12	14	14	16	4	14	6		0	4	0	0	2	2	2	4	8	0	0	2
8	0	0	2	2	2	6	12	12	10	6	6	14	32	34	20	10	10		2	0	0	0	4	0	0	12	6	2	6	8	8	2	2	0	0	0		0	2	8	4	6	2	8	4	4	4	20	8
24	28	16	12	12	12	4	8	14	8	10	16	12	12	12	14	8	4		2	2	0	0	0	2	0	2	8	10	12	6	8	6	4	6	12	10		4	0	0	4	8	0	0	6	10	14	4	2
22	6	4	4	4	6	4	10	2	8	6	4	10	24	40	22	26	20		6	2	2	12	16	6	2	16	14	4	8	4	6	14	8	8	12	6		2	0	0	0	4	0	0	12	6	2	6	8
18	16	14	10	4	4	2	28	26	10	18	28	28	16	12	16	4	4		0	2	2	2	0	0	0	2	4	10	8	8	14	14	12	8	6	8		6	2	2	12	16	6	2	16	14	4	8	4
22	32	20	4	6	8	8	8	10	16	14	2	14	18	8	18	12	14		0	2	4	2	4	0	0	0	0	0	0	6	2	4	2	0	0	0		0	2	2	2	0	0	0	2	4	10	8	8
2	8	2	4	2	4	2	16	2	12	8	14	14	10	8	8	10	16		0	0	0	0	2	0	0	6	6	2	0	2	12	16	10	8	6	0		0	0	0	0	2	0	0	0	2	6	10	0
6	2	4	0	0	0	0	0	0	0	0	4	6	14	18	18	18	12		6	18	10	6	6	8	6	14	12	6	6	2	10	2	0	8	0	0		6	0	0	2	0	0	0	2	14	6	6	8
6	4	6	4	4	6	8	10	22	10	34	28	20	12	12	14	10	20		4	4	10	6	12	10	0	16	12	8	6	10	4	2	6	12	20	10		4	10	10	8	14	12	6	6	12	10	10	8
14	16	26	14	14	12	6	12	2	8	2	6	14	8	22	8	6	20		2	0	12	8	14	4	0	6	20	18	4	14	16	8	4	4	2	4		2	0	0	6	6	6	6	12	12	2	0	4
22	20	28	22	12	8	4	18	18	10	14	14	22	30	18	14	10	14		0	0	0	8	2	2	6	4	4	8	12	6	8	10	4	6	6	2		26	12	12	8	14	10	4	2	6	4	0	0
12	16	6	2	6	2	2	20	12	10	18	14	18	16	12	20	18	22		10	6	2	18	18	2	0	10	8	12	8	4	8	4	10	10	20	2		0	0	0	4	2	4	2	0	4	2	4	2
28	12	2	16	18	14	2	8	8	6	12	4	14	20	8	16	16	28		14	16	16	8	0	4	2	4	6	8	16	4	16	16	8	10	4	6		6	18	10	6	6	8	6	14	12	6	6	2
4	18	12	6	8	6	4	18	8	12	0	10	10	12	14	20	16	18		4	4	4	0	0	2	2	2	14	10	10	0	8	22	18	28	14	18		4	4	10	6	12	10	0	16	12	8	6	10
16	28	18	16	12	8	6	4	6	6	0	0	4	30	26	16	18	18		10	0	4	0	4	6	6	12	8	10	4	12	14	18	8	10	10	2		10	6	2	18	18	2	0	10	8	12	8	4
10	6	4	10	14	14	10	8	6	2	4	0	10	12	16	32	36	18		4	14	6	8	2	4	2	2	6	4	6	12	16	10	0	8	6	4		14	16	16	8	0	4	2	4	6	8	16	4
28	8	8	6	8	2	4	6	6	14	8	16	8	34	30	20	14	16		6	4	2	2	12	14	6	12	2	6	6	14	16	8	8	6	12	4		4	14	6	8	2	4	2	2	6	4	6	12
20	10	12	16	10	8	2	8	2	8	0	0	10	28	28	14	22	22		10	0	2	4	6	22	8	8	12	4	4	6	0	0	14	4	12	6		6	4	2	2	12	14	6	12	2	6	6	14
2	8	4	18	18	6	8	8	18	22	6	8	16	26	30	22	26	14		20	16	14	0	2	6	2	6	8	10	10	8	18	12	12	10	6	6		2	4	6	0	6	12	10	8	18	14	14	6
24	6	10	20	20	6	10	10	10	6	6	4	6	20	10	14	20	16		2	2	10	8	8	4	8	8	4	16	8	4	10	12	12	4	4	22		20	16	14	0	2	6	2	6	8	10	10	8
22	28	20	12	12	4	6	14	4	4	8	12	14	14	16	20	20	16		12	24	8	4	2	4	0	8	16	14	12	12	10	12	6	6	12	12		12	24	8	4	2	4	0	8	16	14	12	12
2	10	2	2	6	2	6	2	10	8	8	14	18	16	24	24	14	8		4	6	6	0	12	6	4	10	10	18	6	14	14	12	16	10	10	12		4	6	6	0	12	6	4	10	10	18	6	14
20	16	18	20	6	6	12	14	6	8	12	2	10	28	26	2	26	26		10	16	6	8	6	14	0	4	6	10	6	10	16	14	18	10	8	8		4	2	4	0	4	0	0	0	10	8	6	6
10	6	12	16	8	6	12	4	6	2	16	10	8	16	20	32	26	18		0	2	2	0	4	2	6	10	22	10	2	8	10	10	8	16	4	4		16	10	2	0	4	0	2	0	4	6	0	2
14	10	8	20	6	8	2	24	14	8	10	10	14	36	16	10	20	18		4	2	4	0	4	0	0	0	10	8	6	6	8	16	10	10	10	10		0	0	2	2	2	6	8	18	26	2	4	16
8	14	6	4	6	6	8	26	14	14	6	10	4	30	32	30	36	16		4	0	0	0	0	4	0	0	0	0	0	0	0	2	4	2	4	6		4	28	16	8	8	4	4	4	10	18	10	10
																			2	4	4	0	2	8	0	4	4	2	2	6	4	6	10	6	10	6		10	0	8	6	6	8	4	8	14	4	8	6
																			12	14	18	18	14	16	4	6	8	2	6	6	2	8	6	4	2	16		6	8	8	6	2	6	8	32	24	8	12	18
																			4	0	2	2	8	6	2	0	4	4	4	0	6	6	12	18	20	16		0	0	0	0	0	2	0	0	0	0	2	6
																			2	4	12	6	20	10	2	8	4	0	0	2	4	14	10	8	6	0		0	0	0	0	0	4	0	0	0	0	0	4
																			0	10	4	6	2	4	2	4	4	4	10	4	4	10	6	4	4	2		0	0	2	0	2	14	0	2	0	0	0	2
																			4	10	4	10	8	12	22	8	14	8	12	12	4	6	18	20	20	26		4	0	0	0	0	4	0	0	0	0	0	0
																			0	8	2	0	2	0	6	2	0	6	4	0	4	12	6	4	12	2		2	4	4	0	2	8	0	4	4	2	2	6
																			0	0	0	0	2	2	4	6	6	12	2	2	6	10	8	16	12	2		12	14	18	18	14	16	4	6	8	2	6	6
																			6	6	4	4	4	8	2	6	4	0	4	10	6	20	20	16	8	10		0	10	4	6	2	4	2	4	4	4	10	4
																			6	6	4	6	4	4	2	10	6	6	2	10	2	8	6	14	6	4		4	10	4	10	8	12	22	8	14	8	12	12
																			2	6	6	14	4	4	4	10	6	4	8	4	10	22	10	4	8	16		6	6	4	4	4	8	2	6	4	0	4	10
																			14	12	8	2	4	2	0	4	8	2	2	6	0	10	16	10	8	12		6	6	4	6	4	4	2	10	6	6	2	10
																			0	2	0	0	4	8	2	12	6	4	4	0	6	12	4	4	10	14		0	2	0	0	4	8	2	12	6	4	4	0
																			6	20	6	2	6	8	10	8	6	4	10	0	4	8	14	12	12	8		2	0	4	2	4	4	4	6	4	2	0	8
																			2	0	4	2	4	4	4	6	4	2	0	8	12	20	10	8	12	8		10	8	18	26	36	24	16	10	14	16	6	6
																			0	2	8	14	2	0	4	2	6	18	12	6	8	8	6	16	6	6		0	4	0	0	0	0	12	26	14	24	22	16
																			10	8	18	26	36	24	16	10	14	16	6	6	10	8	14	12	10	4		2	10	4	6	14	24	20	28	14	10	10	12
																			2	2	10	8	6	8	0	2	8	4	2	10	4	18	8	4	18	16		6	8	2	14	16	20	4	8	10	8	6	14
																			0	4	0	0	0	0	12	26	14	24	22	16	24	22	10	16	18	10		10	2	0	0	0	0	2	2	6	2	0	0
																			2	10	4	6	14	24	20	28	14	10	10	12	24	18	12	10	12	10		10	10	10	12	22	26	12	20	28	14	12	6
																			28	24	14	20	2	6	0	0	2	6	10	8	12	8	24	16	4	12		4	4	4	8	4	8	4	8	14	6	10	10
																			6	8	2	14	16	20	4	8	10	8	6	14	18	18	4	6	12	4		6	12	10	10	18	16	4	6	4	6	8	10
																			4	2	14	14	18	4	6	2	2	0	2	2	6	24	34	26	20	10		14	2	0	2	18	6	20	26	10	22	24	14
																			10	2	0	0	0	0	2	2	6	2	0	0	2	12	20	16	12	8		12	20	14	6	0	0	0	10	4	6	0	4
																			20	14	12	4	10	8	8	8	2	8	12	12	8	16	10	8	8	10		8	4	0	0	2	0	12	22	16	18	12	24
																			10	10	10	12	22	26	12	20	28	14	12	6	14	6	10	10	4	6		16	16	8	6	6	6	6	14	6	8	10	6
																			4	4	4	8	4	8	4	8	14	6	10	10	14	8	14	20	10	14		6	6	2	8	8	2	2	8	12	2	2	10
																			8	20	20	14	10	14	6	2	2	2	6	8	10	8	8	4	10	20		6	8	10	14	12	6	6	10	10	8	8	14
																			6	12	10	10	18	16	4	6	4	6	8	10	10	12	10	6	10	8		10	8	0	8	10	10	6	6	6	10	10	8
																			14	2	0	2	18	6	20	26	10	22	24	14	16	10	24	14	14	10		6	2	6	4	4	8	0	8	8	4	0	6
																			12	14	14	4	6	8	8	10	2	2	4	4	10	12	4	8	4	4		6	18	18	12	8	4	14	20	14	18	20	12
																			12	14	8	4	4	0	12	20	14	10	24	16	4	6	14	10	18	12		6	6	18	6	2	8	6	16	14	12	8	10
																			12	20	14	6	0	0	0	10	4	6	0	4	10	14	12	12	10	6		10	4	0	0	8	14	12	14	14	12	8	14
																			2	4	0	6	0	6	8	10	14	8	6	10	6	8	10	8	8	4		4	14	2	4	16	8	2	6	8	8	0	8
																			8	4	0	0	2	0	12	22	16	18	12	24	22	12	4	2	10	6		18	26	12	14	14	0	4	14	12	14	6	10
																			8	6	0	0	10	4	2	2	8	6	8	10	4	12	8	28	14	20		26	18	16	10	6	6	8	8	4	6	4	10
																			10	6	6	2	6	8	8	22	4	2	4	6	4	18	6	14	14	10		2	0	6	6	2	8	6	2	4	10	14	6
																			20	4	6	2	0	6	0	6	10	10	10	8	12	8	6	12	10	4		24	18	10	0	0	10	14	0	10	4	0	4
																			16	16	8	6	6	6	6	14	6	8	10	6	4	10	12	12	6	20		4	4	10	8	6	4	2	2	12	10	8	2
																			6	6	2	8	8	2	2	8	12	2	2	10	10	6	6	6	6	18		4	2	0	2	0	4	4	4	6	8	8	0
																			4	2	4	0	4	0	0	0	6	6	4	2	2	8	14	12	12	8		6	2	0	2	2	2	8	16	8	6	8	8
																			0	0	8	8	6	8	4	4	4	8	12	6	4	12	10	12	12	16		0	2	4	4	6	6	4	4	0	0	2	0
																			6	8	10	14	12	6	6	10	10	8	8	14	18	18	12	12	18	10		0	0	2	0	0	2	0	12	6	4	4	8
																			4	4	4	4	8	14	8	8	2	6	6	8	10	8	12	18	12	26		0	2	2	4	4	2	2	12	26	12	10	6
																			8	6	14	14	4	6	6	12	6	4	8	4	6	10	22	10	10	16		8	6	10	2	4	4	0	4	8	2	0	2
																			10	8	0	8	10	10	6	6	6	10	10	8	6	12	12	10	8	16		18	8	2	0	2	8	18	26	18	10	10	4
																			6	2	6	4	4	8	0	8	8	4	0	6	10	16	8	16	12	12		10	14	12	2	2	8	4	8	6	2	8	0
																			14	4	0	4	2	2	2	6	14	10	0	10	6	10	10	12	6	10		16	22	12	8	6	12	4	20	8	8	2	6
																			6	2	4	4	6	6	8	0	2	0	0	2	0	4	6	6	6	6		12	6	2	12	6	12	4	4	6	0	0	0
																			6	18	18	12	8	4	14	20	14	18	20	12	12	8	4	16	8	14		2	12	12	8	10	8	2	2	4	12	8	12
																			6	6	18	6	2	8	6	16	14	12	8	10	6	8	14	6	10	10		2	0	4	0	6	16	4	14	22	8	6	2
																			10	4	0	0	8	14	12	14	14	12	8	14	14	10	14	14	22	16		0	4	6	12	6	12	10	10	8	10	8	16
																			2	0	8	8	8	10	6	12	4	2	6	6	8	16	16	12	14	10		8	2	16	4	8	16	0	2	2	8	0	4
																			0	0	0	0	10	2	2	18	16	12	8	4	20	4	8	8	8	4		2	0	2	0	4	0	4	2	2	2	2	2
																			6	12	4	12	20	6	14	10	14	10	10	4	12	12	6	16	16	28		6	2	2	4	6	6	6	8	4	4	6	10
																			4	14	2	4	16	8	2	6	8	8	0	8	4	8	6	16	22	8		8	2	0	14	22	14	2	14	6	2	12	6
																			10	16	20	24	22	36	8	16	8	4	10	16	12	16	20	22	10	12		18	6	0	6	6	8	8	14	8	10	2	10
																			18	26	12	14	14	0	4	14	12	14	6	10	10	8	16	22	12	6		2	0	8	6	0	2	2	2	4	4	4	6
																			2	4	2	2	4	0	8	6	6	8	2	0	2	6	6	6	16	16		6	16	18	8	0	0	2	10	12	10	12	10
																			4	4	10	8	6	4	2	2	12	10	8	2	8	14	12	12	10	4		0	2	2	0	6	6	2	8	0	10	6	2
																			4	2	0	2	0	4	4	4	6	8	8	0	4	16	14	8	20	10		4	8	4	4	8	8	8	16	22	10	18	6
																			12	6	6	2	0	2	2	2	4	6	12	8	14	16	14	10	14	14		8	4	6	16	6	4	0	4	14	12	4	10
																			2	2	4	0	4	12	16	28	12	8	8	6	2	16	6	8	14	20		4	0	0	4	2	6	14	12	6	14	8	4
																			4	2	24	6	4	4	6	2	2	6	8	12	12	28	22	18	20	30		0	2	16	14	12	12	14	22	28	6	6	10
																			6	2	0	2	2	2	8	16	8	6	8	8	6	14	14	12	4	6		10	8	10	4	0	6	2	8	8	6	4	6
																			0	2	4	4	6	6	4	4	0	0	2	0	0	12	8	8	4	6		2	4	8	4	2	4	4	0	2	6	6	6
																			0	0	2	0	0	2	0	12	6	4	4	8	4	14	4	10	8	10		2	0	0	0	0	0	4	12	16	12	8	10
																			0	0	10	2	6	2	2	0	14	2	8	4	2	12	4	10	0	8		0	0	4	8	16	16	28	14	6	10	6	2
																			6	4	2	2	2	6	8	4	10	2	8	12	4	18	12	14	6	24		4	4	8	14	16	16	8	30	12	14	10	10
																			0	2	2	4	4	2	2	12	26	12	10	6	8	14	18	12	14	4		12	16	2	0	0	0	2	0	0	0	6	2
																			8	6	10	2	4	4	0	4	8	2	0	2	10	12	8	12	14	16		22	28	20	4	2	0	2	14	16	8	12	6
																			6	2	22	8	2	6	4	6	8	10	10	6	14	10	6	16	2	10		6	14	14	12	2	2	2	4	10	20	2	6
																			18	8	2	0	2	8	18	26	18	10	10	4	20	16	12	16	18	6		10	20	10	10	18	16	12	4	10	12	10	6
																																						16	30	12	20	6	28	16	8	12	10	20	12
																																						22	6	12	2	2	0	6	2	14	8	14	14
																																						20	10	14	4	4	2	0	16	2	2	6	12
																																						4	6	18	6	2	12	14	26	14	16	12	12
																																						24	28	16	12	12	12	4	8	14	8	10	16
																																						18	16	14	10	4	4	2	28	26	10	18	28
																																						22	32	20	4	6	8	8	8	10	16	14	2
																																						4	0	0	4	2	4	6	8	12	24	16	12
																																						0	0	4	4	6	24	22	18	14	6	12	8
																																						2	8	8	0	0	2	30	26	18	8	4	26
																																						10	2	8	12	6	6	6	4	4	6	2	8
																																						8	4	0	26	20	20	18	10	8	10	20	18
																																						0	6	4	2	8	8	14	24	4	10	4	14
																																						14	6	16	8	6	8	4	0	6	12	8	6
																																						18	10	16	18	22	32	26	14	8	14	14	14
																																						16	12	22	20	8	6	10	10	12	20	4	10
																																						6	20	14	14	20	14	10	8	8	4	20	14
																																						16	8	18	4	14	8	8	8	4	10	8	16
																																						28	24	8	28	16	12	10	8	8	6	8	10
																																						10	6	6	2	12	18	16	18	18	44	18	12
																																						10	8	18	30	24	22	16	10	2	16	12	12
																																						14	18	16	20	14	22	16	12	26	22	28	14
																																						2	28	20	28	38	14	4	18	18	10	2	6
																																						2	8	2	4	2	4	2	16	2	12	8	14
																																						6	4	6	4	4	6	8	10	22	10	34	28
																																						14	16	26	14	14	12	6	12	2	8	2	6
																																						12	16	6	2	6	2	2	20	12	10	18	14
																																						4	18	12	6	8	6	4	18	8	12	0	10
																																						10	6	4	10	14	14	10	8	6	2	4	0
																																						24	6	10	20	20	6	10	10	10	6	6	4
																																						22	28	20	12	12	4	6	14	4	4	8	12
																																						14	10	8	20	6	8	2	24	14	8	10	10
																																						20	30	26	14	12	18	14	14	22	18	24	12
																																						24	24	28	38	24	4	10	24	10	10	18	8
																																						6	20	8	10	20	36	12	2	10	16	8	4
																																						18	6	6	0	4	8	12	14	10	18	8	8
																																						34	24	22	8	12	6	4	0	4	10	8	8
[truncated: 588 more columns]

[truncated: 5 more sheets: Supp. Fig. 9, Supp Fig. 10, Supp. Table 4, Supp. Tables 5,6, Supp. Table 9]
